# Supplementary material for: Predicting clinically promising therapeutic hypotheses using tensor factorization
Source: BMC Bioinformatics. 2019 Feb 8;20:69. doi: 10.1186/s12859-019-2664-1 (PMC6368709; doi:10.1186/s12859-019-2664-1)
Supplement: Supplementary file 2 — Target-indication association evidence data file. (ZIP 227 kb) [file 12859_2019_2664_MOESM2_ESM.zip › Additional File 2.csv]

StandardCrossValidationFold	LeaveOneTargetClassOutFold	LeaveOneDiseaseClusterOutFold	EntrezGeneID	MeSHID	Evidence	Value
4	Enzyme_other	8	100	D016511	expression_atlas	0
6	Extracellular Ligand	8	10673	D008180	expression_atlas	0
8	7TM	5	1813	D010300	expression_atlas	0
8	Protease	8	2147	D013921	expression_atlas	0
7	7TM	8	2740	D003924	expression_atlas	0
7	Transcriptional Factor	8	2908	D001249	expression_atlas	0
7	Transcriptional Factor	8	2908	D012852	expression_atlas	0
10	7TM	6	5739	D006976	expression_atlas	0
10	Transcriptional Factor	8	7421	D011565	expression_atlas	0
4	Extracellular Ligand	1	8600	D001847	expression_atlas	0
4	Transporter	2	1080	D003550	expression_atlas	0
5	7TM	8	10800	D001249	expression_atlas	0
5	7TM	8	1234	D015658	expression_atlas	1
2	7TM	2	148	D011470	expression_atlas	0
3	Other	5	1756	D020388	expression_atlas	1
5	Protease	8	1803	D003924	expression_atlas	0
3	Transcriptional Factor	8	2908	D003876	expression_atlas	0
7	Transcriptional Factor	6	2908	D029424	expression_atlas	0
10	7TM	8	3358	D009765	expression_atlas	0
5	Receptor_other	1	3554	D001172	expression_atlas	0
3	Kinase	8	3643	D003924	expression_atlas	0
8	Receptor_other	8	4352	D013921	expression_atlas	0
8	Enzyme_other	1	5743	D001168	expression_atlas	0
8	Transporter	8	6524	D003924	expression_atlas	0
7	Extracellular Ligand	1	7124	D001172	expression_atlas	0
7	Ion Channel	1	931	D001172	expression_atlas	1
2	7TM	2	10803	D003093	expression_atlas	0
5	7TM	1	1230	D001172	expression_atlas	1
10	7TM	8	1232	D001249	expression_atlas	0
3	7TM	2	1394	D043183	expression_atlas	0
10	7TM	8	139760	D003924	expression_atlas	0
7	Kinase	1	1432	D001172	expression_atlas	0
2	Kinase	8	1432	D001249	expression_atlas	0
4	Kinase	8	1432	D011565	expression_atlas	1
5	Kinase	2	1432	D015212	expression_atlas	0
4	Kinase	6	1432	D029424	expression_atlas	0
9	7TM	8	151306	D003924	expression_atlas	0
5	7TM	8	155	D003924	expression_atlas	0
3	7TM	8	155	D009765	expression_atlas	0
2	7TM	2	155	D043183	expression_atlas	0
2	7TM	5	1901	D009103	expression_atlas	0
3	Transcriptional Factor	2	23411	D003093	expression_atlas	0
8	Transcriptional Factor	8	23411	D003924	expression_atlas	0
3	Transcriptional Factor	8	23411	D011565	expression_atlas	0
1	Transcriptional Factor	6	23411	D029424	expression_atlas	0
7	Enzyme_other	8	241	D001249	expression_atlas	0
3	7TM	8	2837	D001249	expression_atlas	0
8	7TM	4	3360	D000544	expression_atlas	0
8	7TM	6	3360	D001281	expression_atlas	0
5	7TM	4	3362	D000544	expression_atlas	0
9	7TM	8	338442	D003924	expression_atlas	0
1	Extracellular Ligand	1	3569	D001172	expression_atlas	1
10	Receptor_other	5	3575	D009103	expression_atlas	1
1	7TM	6	3579	D029424	expression_atlas	0
8	Extracellular Ligand	8	3606	D003924	expression_atlas	0
2	Extracellular Ligand	2	3606	D015212	expression_atlas	0
1	Kinase	2	3716	D003093	expression_atlas	0
3	Kinase	8	3716	D008180	expression_atlas	0
5	Receptor_other	8	4352	D009190	expression_atlas	0
1	Other	8	4547	D006949	expression_atlas	0
9	Enzyme_other	8	4843	D001249	expression_atlas	1
2	Enzyme_other	6	4843	D029424	expression_atlas	0
7	7TM	2	4986	D043183	expression_atlas	0
3	Extracellular Ligand	1	5008	D001172	expression_atlas	0
7	Transcriptional Factor	1	5468	D001172	expression_atlas	0
1	Transcriptional Factor	8	5468	D011565	expression_atlas	1
9	Other	5	57142	D009103	expression_atlas	1
5	Enzyme_other	4	5743	D000544	expression_atlas	0
8	Transporter	8	6523	D003924	expression_atlas	0
9	Transporter	8	6524	D009765	expression_atlas	0
6	Enzyme_other	8	7150	D009190	expression_atlas	0
2	Enzyme_other	4	7941	D000544	expression_atlas	0
3	Receptor_other	1	920	D001172	expression_atlas	1
9	Receptor_other	8	920	D001249	expression_atlas	0
7	7TM	8	154	D001249	expression_atlas	0
5	7TM	6	154	D029424	expression_atlas	0
1	7TM	6	185	D006973	expression_atlas	1
9	7TM	6	1909	D006976	expression_atlas	0
7	Ion Channel	2	3359	D043183	expression_atlas	0
4	Extracellular Ligand	8	3567	D001249	expression_atlas	0
5	Transcriptional Factor	8	5468	D003924	expression_atlas	0
1	7TM	6	1131	D029424	expression_atlas	0
2	7TM	2	3360	D043183	expression_atlas	0
6	7TM	8	2847	D009765	expression_atlas	0
3	Receptor_other	4	351	D000544	expression_atlas	0
1	Extracellular Ligand	8	3565	D001249	expression_atlas	0
4	Extracellular Ligand	8	3596	D001249	expression_atlas	0
2	Transcriptional Factor	4	5468	D000544	expression_atlas	0
5	7TM	8	886	D009765	expression_atlas	0
10	7TM	6	153	D006973	expression_atlas	0
9	7TM	6	154	D006973	expression_atlas	0
4	Transcriptional Factor	8	5915	D011565	expression_atlas	0
10	Enzyme_other	2	6716	D011470	expression_atlas	0
6	7TM	8	1131	D001249	expression_atlas	0
10	7TM	6	153	D002318	expression_atlas	0
5	Protease	6	1636	D006973	expression_atlas	0
5	Ion Channel	6	2902	D002318	expression_atlas	0
9	Transporter	8	6530	D009765	expression_atlas	0
5	7TM	4	1128	D000544	expression_atlas	0
3	7TM	6	154	D002318	expression_atlas	0
8	Ion Channel	4	2558	D000544	expression_atlas	0
7	Receptor_other	1	3676	D001172	expression_atlas	0
3	Receptor_other	8	3676	D001249	expression_atlas	0
1	Receptor_other	5	3676	D009103	expression_atlas	1
7	Protease	6	4311	D006973	expression_atlas	0
3	Transcriptional Factor	8	5467	D003924	expression_atlas	0
4	Ion Channel	6	775	D001145	expression_atlas	0
7	7TM	8	887	D009765	expression_atlas	0
5	7TM	8	135	D001249	expression_atlas	0
3	7TM	6	135	D029424	expression_atlas	0
2	Kinase	1	3716	D001172	expression_atlas	1
3	Kinase	8	3716	D011565	expression_atlas	0
3	Enzyme_other	8	5141	D003876	expression_atlas	0
9	Transporter	8	6524	D003922	expression_atlas	0
1	7TM	2	3579	D003550	expression_atlas	0
10	Transporter	8	6555	D003924	expression_atlas	0
5	Enzyme_other	2	6715	D011470	expression_atlas	0
4	Ion Channel	6	3757	D001145	expression_atlas	0
6	Enzyme_other	8	5141	D001249	expression_atlas	0
7	Enzyme_other	6	5141	D029424	expression_atlas	1
10	7TM	6	6870	D029424	expression_atlas	0
6	7TM	6	1128	D029424	expression_atlas	0
9	7TM	6	1129	D029424	expression_atlas	0
5	7TM	6	1132	D029424	expression_atlas	0
5	Ion Channel	5	3785	D004827	expression_atlas	0
1	Ion Channel	5	3786	D004827	expression_atlas	0
8	Transcriptional Factor	8	5914	D011565	expression_atlas	0
8	Transcriptional Factor	8	5916	D011565	expression_atlas	0
6	Ion Channel	5	6323	D004827	expression_atlas	0
8	Ion Channel	5	6326	D004827	expression_atlas	0
9	Ion Channel	5	6328	D004827	expression_atlas	0
8	Transporter	6	10060	D006973	expression_atlas	0
6	7TM	8	1128	D001249	expression_atlas	0
4	7TM	8	1129	D001249	expression_atlas	0
1	7TM	8	1132	D001249	expression_atlas	0
6	7TM	6	1910	D006976	expression_atlas	0
6	Ion Channel	6	3764	D006973	expression_atlas	0
8	Transcriptional Factor	8	5465	D003924	expression_atlas	0
7	Ion Channel	4	6323	D001714	expression_atlas	1
8	Ion Channel	4	6326	D001714	expression_atlas	0
5	Ion Channel	4	6328	D001714	expression_atlas	0
7	7TM	4	1132	D000544	expression_atlas	0
6	Ion Channel	4	2554	D000544	expression_atlas	0
10	Ion Channel	4	2555	D000544	expression_atlas	0
2	Ion Channel	4	2556	D000544	expression_atlas	0
6	Receptor_other	1	3685	D001172	expression_atlas	1
7	Receptor_other	1	3688	D001172	expression_atlas	0
10	Receptor_other	8	3688	D001249	expression_atlas	0
4	Receptor_other	5	3688	D009103	expression_atlas	1
9	Receptor_other	1	3690	D001172	expression_atlas	1
5	Receptor_other	1	3695	D001172	expression_atlas	0
3	Receptor_other	8	3695	D001249	expression_atlas	0
5	Receptor_other	5	3695	D009103	expression_atlas	0
5	Receptor_other	8	51284	D008180	expression_atlas	0
1	Receptor_other	8	54106	D008180	expression_atlas	0
8	Transporter	8	6531	D009765	expression_atlas	0
9	Enzyme_other	1	100	D001172	expression_atlas	0
7	Enzyme_other	5	100	D020528	expression_atlas	0
9	Receptor_other	5	100133941	D009103	expression_atlas	1
10	Other	5	10280	D000690	expression_atlas	0
3	Receptor_other	1	1043	D001172	expression_atlas	0
8	Receptor_other	5	1043	D020528	expression_atlas	0
2	Enzyme_other	2	1056	D010195	expression_atlas	0
6	Other	2	10653	D003550	expression_atlas	0
1	Other	6	10653	D029424	expression_atlas	0
1	Extracellular Ligand	1	10673	D001172	expression_atlas	0
3	Extracellular Ligand	10	10673	D012859	expression_atlas	1
6	Enzyme_other	8	1071	D006949	expression_atlas	0
9	7TM	8	10800	D006967	expression_atlas	1
8	7TM	8	10800	D012852	expression_atlas	0
8	7TM	10	10803	D012859	expression_atlas	0
2	Enzyme_other	4	10846	D001714	expression_atlas	0
3	Protease	8	10988	D003924	expression_atlas	0
1	Protease	8	10988	D009765	expression_atlas	0
10	Enzyme_other	4	1103	D000544	expression_atlas	0
4	Enzyme_other	5	1103	D010300	expression_atlas	0
4	Other	8	11054	D015658	expression_atlas	0
10	Kinase	8	1111	D009190	expression_atlas	0
2	Enzyme_other	8	112398	D009190	expression_atlas	0
10	7TM	8	11251	D001249	expression_atlas	0
4	7TM	8	11251	D003876	expression_atlas	0
5	7TM	8	11251	D006967	expression_atlas	0
9	7TM	6	11251	D012140	expression_atlas	0
8	7TM	6	11251	D029424	expression_atlas	0
1	7TM	4	11255	D000544	expression_atlas	0
2	7TM	8	11255	D003924	expression_atlas	0
10	7TM	8	11255	D006967	expression_atlas	0
7	7TM	5	11255	D009422	expression_atlas	1
10	7TM	8	11255	D009765	expression_atlas	0
3	7TM	4	1128	D003704	expression_atlas	0
4	7TM	5	1128	D010300	expression_atlas	0
8	7TM	4	1128	D013494	expression_atlas	0
2	7TM	4	1129	D000544	expression_atlas	0
5	7TM	2	1131	D003550	expression_atlas	1
10	7TM	6	1131	D012140	expression_atlas	1
9	7TM	2	1131	D015212	expression_atlas	1
8	7TM	1	1132	D002386	expression_atlas	0
4	Ion Channel	4	1139	D000544	expression_atlas	0
4	Ion Channel	8	1139	D001249	expression_atlas	0
5	Ion Channel	8	1139	D003924	expression_atlas	0
10	Transporter	6	116085	D006973	expression_atlas	0
9	Enzyme_other	8	1179	D001249	expression_atlas	1
3	Enzyme_other	2	1179	D003550	expression_atlas	0
9	Protease	8	1215	D001249	expression_atlas	0
5	Protease	8	1215	D003876	expression_atlas	1
9	7TM	2	1230	D004715	expression_atlas	0
4	7TM	5	1230	D009103	expression_atlas	1
4	7TM	6	1230	D029424	expression_atlas	0
6	7TM	8	1233	D001249	expression_atlas	0
1	7TM	1	1234	D001172	expression_atlas	1
10	7TM	2	1234	D003093	expression_atlas	0
1	7TM	6	1234	D029424	expression_atlas	0
2	7TM	1	1241	D001168	expression_atlas	0
8	7TM	1	1241	D001172	expression_atlas	0
3	7TM	2	1241	D003093	expression_atlas	0
5	7TM	2	1241	D003550	expression_atlas	0
9	7TM	2	1241	D015212	expression_atlas	0
1	7TM	6	1241	D029424	expression_atlas	0
6	7TM	1	1268	D001172	expression_atlas	0
7	7TM	8	1268	D003920	expression_atlas	0
4	7TM	8	1268	D003924	expression_atlas	0
9	7TM	2	1268	D008107	expression_atlas	0
8	7TM	5	1268	D009422	expression_atlas	1
7	7TM	8	1268	D009765	expression_atlas	0
5	7TM	5	1268	D010300	expression_atlas	0
7	7TM	8	1269	D003876	expression_atlas	0
5	7TM	8	1269	D003924	expression_atlas	0
1	Other	5	1271	D000690	expression_atlas	0
7	Other	8	1271	D009765	expression_atlas	0
2	Other	4	1271	D013494	expression_atlas	0
4	Other	1	1280	D001172	expression_atlas	0
1	Enzyme_other	6	1312	D006973	expression_atlas	0
10	Enzyme_other	5	132	D004827	expression_atlas	0
7	7TM	4	134	D000544	expression_atlas	0
9	7TM	6	134	D001281	expression_atlas	0
10	7TM	8	134	D003924	expression_atlas	0
3	7TM	8	134	D006949	expression_atlas	0
8	7TM	6	134	D006973	expression_atlas	0
1	7TM	5	134864	D008659	expression_atlas	0
4	7TM	1	135	D005128	expression_atlas	0
5	7TM	8	136	D001249	expression_atlas	0
6	Enzyme_other	8	1374	D003924	expression_atlas	0
5	Enzyme_other	5	1374	D020528	expression_atlas	0
8	Enzyme_other	8	1376	D003924	expression_atlas	0
1	Receptor_other	1	1378	D001172	expression_atlas	1
9	Other	4	1393	D000544	expression_atlas	0
7	Other	8	1393	D009765	expression_atlas	0
9	7TM	8	139760	D003920	expression_atlas	1
2	7TM	8	139760	D006949	expression_atlas	0
6	Other	1	1401	D001172	expression_atlas	0
10	Other	8	1401	D015658	expression_atlas	0
8	Enzyme_other	8	142	D003924	expression_atlas	0
5	Kinase	1	1432	D001168	expression_atlas	0
10	Kinase	2	1432	D003424	expression_atlas	0
4	Kinase	8	1432	D006949	expression_atlas	0
3	Kinase	8	1432	D009190	expression_atlas	0
1	Kinase	2	1432	D010195	expression_atlas	0
3	Kinase	1	1432	D013167	expression_atlas	0
3	Kinase	4	1432	D014652	expression_atlas	0
8	Extracellular Ligand	8	1435	D008178	expression_atlas	0
1	Extracellular Ligand	1	1435	D012507	expression_atlas	0
6	Kinase	1	1436	D001172	expression_atlas	1
5	Kinase	8	1436	D007153	expression_atlas	0
3	Extracellular Ligand	1	1437	D001172	expression_atlas	0
7	Extracellular Ligand	8	1437	D009190	expression_atlas	0
3	Extracellular Ligand	5	1437	D020528	expression_atlas	0
6	Receptor_other	1	1438	D001172	expression_atlas	1
3	Receptor_other	8	1438	D001249	expression_atlas	0
3	Receptor_other	2	1438	D003424	expression_atlas	0
8	Receptor_other	8	1438	D015658	expression_atlas	0
8	7TM	6	148	D001145	expression_atlas	0
8	Receptor_other	1	1493	D001172	expression_atlas	0
10	Receptor_other	8	1493	D015658	expression_atlas	0
10	Protease	1	1513	D001172	expression_atlas	0
9	Protease	1	1513	D001847	expression_atlas	0
1	7TM	4	152	D000544	expression_atlas	0
10	7TM	5	152	D009422	expression_atlas	1
3	Protease	1	1520	D001172	expression_atlas	1
1	Protease	8	1520	D011565	expression_atlas	1
1	7TM	2	154	D004715	expression_atlas	0
7	7TM	8	154	D006967	expression_atlas	0
7	7TM	2	154	D007247	expression_atlas	0
10	7TM	8	155	D003920	expression_atlas	0
9	Enzyme_other	2	1588	D004715	expression_atlas	0
1	Enzyme_other	2	1588	D007247	expression_atlas	0
2	Enzyme_other	8	1591	D011565	expression_atlas	1
4	Enzyme_other	8	1592	D011565	expression_atlas	0
10	Enzyme_other	4	1610	D000544	expression_atlas	0
6	Ion Channel	8	162514	D012871	expression_atlas	0
3	Protease	6	1636	D002318	expression_atlas	0
2	Protease	8	1636	D015658	expression_atlas	0
2	Enzyme_other	8	1719	D003876	expression_atlas	0
7	Enzyme_other	8	1719	D009190	expression_atlas	0
3	Other	1	174	D001172	expression_atlas	0
10	Other	5	174	D009103	expression_atlas	0
3	Other	8	174	D011565	expression_atlas	0
1	Receptor_other	4	177	D000544	expression_atlas	0
5	Enzyme_other	6	1773	D029424	expression_atlas	0
1	Protease	8	1803	D003920	expression_atlas	0
8	Protease	6	1803	D006973	expression_atlas	0
1	Protease	8	1803	D009765	expression_atlas	0
9	Protease	8	1803	D011565	expression_atlas	0
4	Extracellular Ligand	8	181	D009765	expression_atlas	0
9	7TM	6	1813	D006973	expression_atlas	0
9	7TM	5	1814	D009422	expression_atlas	0
6	7TM	6	185	D001281	expression_atlas	0
7	Transporter	8	19	D006949	expression_atlas	0
9	7TM	8	1909	D001249	expression_atlas	0
9	7TM	6	1909	D006973	expression_atlas	0
9	7TM	6	1909	D029424	expression_atlas	0
6	Enzyme_other	1	191	D001168	expression_atlas	0
6	Enzyme_other	8	191	D015658	expression_atlas	0
5	Enzyme_other	8	1938	D011565	expression_atlas	0
4	Enzyme_other	8	1938	D015658	expression_atlas	0
10	Kinase	8	1956	D011565	expression_atlas	1
2	Protease	8	1991	D001249	expression_atlas	0
5	Protease	2	1991	D003550	expression_atlas	0
6	Protease	6	1991	D029424	expression_atlas	0
6	Enzyme_other	8	203068	D011565	expression_atlas	0
3	Receptor_other	6	2057	D002318	expression_atlas	0
1	Receptor_other	8	2057	D009190	expression_atlas	0
10	Receptor_other	5	2057	D020528	expression_atlas	0
5	Receptor_other	5	2057	D028361	expression_atlas	0
6	Kinase	8	2065	D011565	expression_atlas	1
6	Kinase	8	207	D009190	expression_atlas	0
7	Transcriptional Factor	4	2099	D000544	expression_atlas	0
7	Transcriptional Factor	5	2099	D007006	expression_atlas	0
7	Transcriptional Factor	8	2099	D008180	expression_atlas	0
8	Transcriptional Factor	5	2099	D010300	expression_atlas	0
1	Transcriptional Factor	5	2099	D014424	expression_atlas	0
10	Transcriptional Factor	2	2099	D015212	expression_atlas	0
4	Transcriptional Factor	8	2100	D000152	expression_atlas	0
7	Transcriptional Factor	1	2100	D001172	expression_atlas	0
5	Transcriptional Factor	2	2100	D004715	expression_atlas	0
9	Transcriptional Factor	2	2100	D011470	expression_atlas	0
2	Protease	6	2147	D001281	expression_atlas	0
8	Protease	2	2147	D003093	expression_atlas	0
10	Protease	4	2147	D014652	expression_atlas	0
6	Protease	6	2159	D002318	expression_atlas	0
2	Enzyme_other	2	2162	D003093	expression_atlas	0
5	Enzyme_other	8	2203	D003924	expression_atlas	0
1	Receptor_other	8	2208	D001249	expression_atlas	0
2	Receptor_other	8	2208	D003876	expression_atlas	0
6	Enzyme_other	8	2222	D006949	expression_atlas	0
2	Kinase	6	2260	D002318	expression_atlas	0
7	Kinase	2	2263	D003093	expression_atlas	1
2	Enzyme_other	2	2280	D006505	expression_atlas	0
4	Enzyme_other	5	2280	D010300	expression_atlas	0
3	Enzyme_other	8	2280	D011565	expression_atlas	0
9	Other	1	22914	D001172	expression_atlas	0
8	Other	2	22914	D003424	expression_atlas	0
4	Enzyme_other	1	231	D002386	expression_atlas	0
2	Enzyme_other	5	231	D009422	expression_atlas	1
5	Kinase	8	2322	D001327	expression_atlas	1
1	Kinase	8	2322	D009190	expression_atlas	0
7	Enzyme_other	4	2339	D000544	expression_atlas	0
8	Enzyme_other	8	2339	D009190	expression_atlas	0
10	Protease	4	23621	D000544	expression_atlas	0
5	Receptor_other	1	23765	D001172	expression_atlas	0
8	Receptor_other	8	23765	D001249	expression_atlas	0
3	Receptor_other	2	23765	D003424	expression_atlas	0
5	Enzyme_other	8	240	D000152	expression_atlas	0
5	Enzyme_other	1	240	D001168	expression_atlas	0
7	Enzyme_other	1	240	D001172	expression_atlas	0
3	Enzyme_other	2	240	D003093	expression_atlas	0
9	Enzyme_other	8	240	D003876	expression_atlas	0
2	Enzyme_other	8	240	D006967	expression_atlas	0
6	Enzyme_other	8	240	D011565	expression_atlas	0
7	Enzyme_other	2	240	D015212	expression_atlas	0
4	Enzyme_other	8	241	D011565	expression_atlas	1
3	Enzyme_other	2	241	D015212	expression_atlas	1
9	Extracellular Ligand	8	246778	D015658	expression_atlas	0
2	Kinase	1	2475	D001172	expression_atlas	0
8	Kinase	2	2475	D008107	expression_atlas	0
5	Kinase	8	2475	D009190	expression_atlas	0
8	7TM	5	2492	D007006	expression_atlas	0
3	Extracellular Ligand	8	2520	D003924	expression_atlas	0
9	Extracellular Ligand	2	2520	D010195	expression_atlas	0
4	Enzyme_other	1	2539	D001172	expression_atlas	0
10	Enzyme_other	2	2539	D003550	expression_atlas	1
10	Enzyme_other	8	2539	D014376	expression_atlas	1
9	Enzyme_other	8	2539	D015658	expression_atlas	0
6	Enzyme_other	8	2548	D006526	expression_atlas	0
2	Ion Channel	5	2561	D004827	expression_atlas	0
6	Enzyme_other	5	2571	D010300	expression_atlas	0
4	Enzyme_other	5	2597	D000690	expression_atlas	0
9	Enzyme_other	5	2597	D010300	expression_atlas	0
6	Extracellular Ligand	8	26291	D003924	expression_atlas	0
6	7TM	8	2642	D003922	expression_atlas	0
7	7TM	8	2642	D003924	expression_atlas	0
9	7TM	8	2642	D009765	expression_atlas	0
6	Enzyme_other	8	2645	D003920	expression_atlas	0
9	Enzyme_other	8	2645	D003922	expression_atlas	0
3	Enzyme_other	8	2645	D003924	expression_atlas	0
10	Enzyme_other	8	2645	D009765	expression_atlas	0
7	Enzyme_other	2	2645	D011470	expression_atlas	0
10	Extracellular Ligand	5	2660	D020391	expression_atlas	0
8	Receptor_other	2	2690	D003424	expression_atlas	1
10	Receptor_other	2	2690	D007247	expression_atlas	0
10	Receptor_other	2	2690	D007248	expression_atlas	1
5	Receptor_other	8	2690	D009765	expression_atlas	0
6	7TM	8	2693	D003924	expression_atlas	0
9	7TM	8	2696	D003924	expression_atlas	0
9	7TM	8	2740	D003920	expression_atlas	0
7	7TM	8	2740	D003922	expression_atlas	0
1	7TM	2	2740	D043183	expression_atlas	0
1	7TM	4	2798	D000544	expression_atlas	0
9	7TM	1	2798	D004700	expression_atlas	1
7	7TM	5	2798	D004827	expression_atlas	0
2	7TM	2	2798	D011470	expression_atlas	0
1	7TM	8	2798	D015658	expression_atlas	0
9	7TM	8	2833	D011565	expression_atlas	0
9	Other	2	284654	D015212	expression_atlas	0
1	Receptor_other	5	28613	D020528	expression_atlas	0
8	7TM	2	2862	D043183	expression_atlas	0
5	7TM	8	2864	D003924	expression_atlas	0
1	7TM	2	2867	D015212	expression_atlas	1
1	Ion Channel	4	2890	D000544	expression_atlas	0
5	Ion Channel	5	2890	D000690	expression_atlas	0
4	Ion Channel	5	2890	D004827	expression_atlas	0
10	Ion Channel	5	2890	D009103	expression_atlas	0
4	Ion Channel	8	2890	D009765	expression_atlas	0
1	Ion Channel	5	2890	D010300	expression_atlas	0
3	Ion Channel	6	2890	D012131	expression_atlas	0
6	Ion Channel	5	2902	D000690	expression_atlas	0
7	Ion Channel	5	2902	D004827	expression_atlas	0
1	Ion Channel	4	2904	D000544	expression_atlas	0
7	Ion Channel	5	2904	D010300	expression_atlas	0
10	Transcriptional Factor	4	2908	D000544	expression_atlas	0
8	Transcriptional Factor	2	2908	D003550	expression_atlas	0
10	Transcriptional Factor	8	2908	D003924	expression_atlas	0
10	Transcriptional Factor	6	2908	D012140	expression_atlas	1
5	Transcriptional Factor	2	2908	D043183	expression_atlas	0
6	7TM	4	2912	D001714	expression_atlas	0
9	7TM	5	2915	D010300	expression_atlas	0
4	Kinase	4	2932	D000544	expression_atlas	0
9	Kinase	8	2932	D003922	expression_atlas	0
7	Kinase	8	2932	D003924	expression_atlas	0
3	Kinase	4	2932	D013494	expression_atlas	0
2	Other	2	2934	D003550	expression_atlas	0
7	Enzyme_other	8	2950	D013921	expression_atlas	0
9	Other	8	29851	D008180	expression_atlas	0
8	Ion Channel	6	308	D003327	expression_atlas	0
5	Other	5	3084	D009103	expression_atlas	0
10	Enzyme_other	4	3156	D000544	expression_atlas	0
5	Enzyme_other	6	3156	D002318	expression_atlas	0
7	Enzyme_other	8	3156	D012871	expression_atlas	1
8	Receptor_other	8	3161	D009190	expression_atlas	0
3	Enzyme_other	5	3242	D010300	expression_atlas	0
6	7TM	8	3274	D006526	expression_atlas	0
8	Enzyme_other	2	328	D006505	expression_atlas	0
10	Enzyme_other	4	3290	D000544	expression_atlas	0
4	Enzyme_other	8	3290	D003924	expression_atlas	0
9	Enzyme_other	8	3290	D006949	expression_atlas	0
3	Enzyme_other	6	3290	D006973	expression_atlas	0
6	Enzyme_other	8	3290	D009765	expression_atlas	1
6	Enzyme_other	8	3290	D011565	expression_atlas	1
4	Enzyme_other	8	3320	D011565	expression_atlas	1
7	Enzyme_other	8	3329	D003922	expression_atlas	0
2	Extracellular Ligand	1	3336	D001172	expression_atlas	0
10	Extracellular Ligand	2	3336	D003093	expression_atlas	0
10	Extracellular Ligand	5	3336	D009103	expression_atlas	0
9	Extracellular Ligand	8	3336	D011565	expression_atlas	0
10	Other	10	3347	D010518	expression_atlas	0
4	Other	8	335	D006949	expression_atlas	0
10	7TM	4	3350	D000544	expression_atlas	0
4	7TM	5	3350	D000690	expression_atlas	0
10	7TM	8	3350	D003876	expression_atlas	0
6	7TM	5	3350	D004827	expression_atlas	0
2	7TM	5	3350	D009422	expression_atlas	0
3	7TM	8	3350	D009765	expression_atlas	0
3	7TM	5	3350	D010300	expression_atlas	0
3	7TM	2	3350	D043183	expression_atlas	0
7	7TM	5	3356	D009422	expression_atlas	1
8	7TM	2	3356	D010195	expression_atlas	0
5	7TM	6	3357	D006976	expression_atlas	0
6	7TM	2	3357	D043183	expression_atlas	0
9	7TM	8	3358	D003924	expression_atlas	0
5	Ion Channel	5	3359	D009422	expression_atlas	0
3	7TM	6	3360	D002318	expression_atlas	0
3	7TM	5	3360	D008659	expression_atlas	0
7	7TM	5	3360	D010300	expression_atlas	0
3	7TM	2	3360	D015212	expression_atlas	0
1	7TM	8	3362	D009765	expression_atlas	0
7	Receptor_other	1	3383	D001172	expression_atlas	1
2	Receptor_other	2	3383	D003424	expression_atlas	1
4	Receptor_other	8	3383	D003586	expression_atlas	0
2	Receptor_other	8	3383	D003876	expression_atlas	0
6	Receptor_other	8	3383	D011565	expression_atlas	1
6	Receptor_other	2	3385	D003424	expression_atlas	0
3	Extracellular Ligand	1	3439	D001172	expression_atlas	0
9	Extracellular Ligand	8	3439	D006526	expression_atlas	0
5	Extracellular Ligand	8	3439	D008180	expression_atlas	0
5	Extracellular Ligand	8	3439	D015658	expression_atlas	0
8	Receptor_other	8	3454	D015658	expression_atlas	0
4	Receptor_other	5	3455	D000326	expression_atlas	0
5	Receptor_other	4	3455	D000544	expression_atlas	0
10	Receptor_other	1	3455	D001172	expression_atlas	1
6	Receptor_other	2	3455	D003093	expression_atlas	0
2	Receptor_other	2	3455	D003424	expression_atlas	0
4	Receptor_other	8	3455	D008180	expression_atlas	0
6	Receptor_other	10	3455	D012859	expression_atlas	0
9	Receptor_other	6	3455	D029424	expression_atlas	0
3	Extracellular Ligand	5	3456	D009103	expression_atlas	0
1	Extracellular Ligand	2	3458	D003424	expression_atlas	0
2	Extracellular Ligand	8	3458	D008178	expression_atlas	1
6	Extracellular Ligand	8	3458	D008180	expression_atlas	0
10	Extracellular Ligand	8	3458	D011565	expression_atlas	1
10	Receptor_other	8	3459	D001249	expression_atlas	0
4	Receptor_other	2	3459	D003550	expression_atlas	0
4	Receptor_other	8	3459	D003876	expression_atlas	0
10	Other	5	3479	D000690	expression_atlas	0
2	Kinase	5	3480	D000690	expression_atlas	0
1	Kinase	1	3480	D001172	expression_atlas	0
9	Kinase	8	3480	D003920	expression_atlas	0
9	Kinase	8	3480	D003922	expression_atlas	0
2	Kinase	5	3480	D008659	expression_atlas	0
5	Kinase	5	3480	D009223	expression_atlas	0
6	Kinase	5	3480	D009422	expression_atlas	1
3	Kinase	8	3480	D011565	expression_atlas	1
6	Receptor_other	8	3497	D006967	expression_atlas	0
5	Receptor_other	4	351	D001714	expression_atlas	0
10	Receptor_other	1	355	D001172	expression_atlas	0
5	Kinase	1	3551	D001172	expression_atlas	0
9	Kinase	8	3551	D003876	expression_atlas	0
6	Kinase	5	3551	D009103	expression_atlas	0
7	Kinase	2	3551	D015212	expression_atlas	0
10	Kinase	6	3551	D029424	expression_atlas	0
5	Extracellular Ligand	8	3552	D009190	expression_atlas	0
3	Extracellular Ligand	8	3553	D000152	expression_atlas	0
5	Extracellular Ligand	1	3553	D001172	expression_atlas	0
7	Extracellular Ligand	8	3553	D001249	expression_atlas	0
6	Extracellular Ligand	8	3553	D003882	expression_atlas	0
4	Extracellular Ligand	8	3553	D003922	expression_atlas	0
6	Extracellular Ligand	8	3553	D003924	expression_atlas	0
10	Receptor_other	5	3554	D000690	expression_atlas	0
3	Receptor_other	8	3554	D001249	expression_atlas	0
2	Receptor_other	8	3554	D009190	expression_atlas	0
6	Receptor_other	8	3554	D013921	expression_atlas	0
9	Extracellular Ligand	1	3557	D001172	expression_atlas	1
8	Receptor_other	2	3559	D003093	expression_atlas	0
1	Receptor_other	8	3559	D003922	expression_atlas	0
6	Receptor_other	8	3559	D007153	expression_atlas	1
7	Receptor_other	8	3559	D011565	expression_atlas	1
8	Receptor_other	8	3561	D016511	expression_atlas	0
9	Receptor_other	8	3563	D007153	expression_atlas	0
2	Receptor_other	8	3563	D009190	expression_atlas	0
7	Receptor_other	8	3563	D013921	expression_atlas	0
5	Receptor_other	1	3566	D001172	expression_atlas	0
1	Receptor_other	8	3566	D001249	expression_atlas	0
9	Receptor_other	5	3566	D009103	expression_atlas	0
7	Receptor_other	6	3566	D012140	expression_atlas	0
8	Extracellular Ligand	8	3567	D006967	expression_atlas	0
1	Extracellular Ligand	8	3569	D008180	expression_atlas	0
10	Receptor_other	1	3570	D001168	expression_atlas	0
1	Receptor_other	2	3570	D003093	expression_atlas	0
8	Receptor_other	2	3570	D003424	expression_atlas	0
1	Receptor_other	8	3570	D008180	expression_atlas	0
9	Receptor_other	8	3570	D009190	expression_atlas	0
6	Receptor_other	1	3570	D013167	expression_atlas	0
7	Receptor_other	8	3570	D013921	expression_atlas	0
4	Receptor_other	2	3570	D015212	expression_atlas	0
7	Extracellular Ligand	6	3576	D029424	expression_atlas	0
7	Extracellular Ligand	8	3578	D001249	expression_atlas	0
10	7TM	8	3579	D001249	expression_atlas	0
7	Extracellular Ligand	8	3586	D008180	expression_atlas	0
8	Receptor_other	2	3587	D003093	expression_atlas	0
5	Receptor_other	2	3587	D003424	expression_atlas	0
3	Receptor_other	2	3590	D003093	expression_atlas	0
10	Receptor_other	2	3590	D003424	expression_atlas	1
5	Receptor_other	5	3593	D009103	expression_atlas	0
2	Receptor_other	1	3593	D012507	expression_atlas	0
7	Extracellular Ligand	2	3596	D003093	expression_atlas	0
9	Receptor_other	8	3597	D001249	expression_atlas	0
5	Extracellular Ligand	8	3600	D011565	expression_atlas	1
7	Extracellular Ligand	1	3605	D001172	expression_atlas	0
6	Extracellular Ligand	8	3605	D001249	expression_atlas	0
3	Extracellular Ligand	2	3605	D003424	expression_atlas	0
4	Extracellular Ligand	6	3605	D029424	expression_atlas	0
3	Extracellular Ligand	8	3606	D011565	expression_atlas	0
9	Extracellular Ligand	6	3606	D029424	expression_atlas	0
3	Enzyme_other	2	3614	D003424	expression_atlas	0
3	Enzyme_other	8	3614	D011565	expression_atlas	1
6	Other	8	3630	D003920	expression_atlas	0
9	Other	8	3630	D003922	expression_atlas	0
9	Other	8	3630	D003924	expression_atlas	0
7	Enzyme_other	6	3635	D029424	expression_atlas	0
7	Kinase	8	3643	D009765	expression_atlas	0
9	Transcriptional Factor	1	367	D000224	expression_atlas	0
5	Transcriptional Factor	1	367	D000309	expression_atlas	0
1	Transcriptional Factor	4	367	D000544	expression_atlas	0
8	Transcriptional Factor	8	367	D001249	expression_atlas	0
6	Transcriptional Factor	2	367	D003424	expression_atlas	0
7	Transcriptional Factor	8	367	D003924	expression_atlas	0
5	Transcriptional Factor	8	367	D015658	expression_atlas	0
4	Receptor_other	1	3683	D001172	expression_atlas	0
9	Receptor_other	8	3683	D011565	expression_atlas	1
4	Receptor_other	1	3683	D015535	expression_atlas	0
4	Receptor_other	8	3683	D015658	expression_atlas	0
2	Receptor_other	6	3689	D012140	expression_atlas	1
9	Kinase	1	3716	D001168	expression_atlas	1
2	Kinase	8	3716	D009190	expression_atlas	0
8	Kinase	8	3717	D011565	expression_atlas	1
8	Ion Channel	8	3738	D011565	expression_atlas	0
5	Ion Channel	6	3751	D001145	expression_atlas	0
3	Ion Channel	8	3767	D003922	expression_atlas	0
1	Ion Channel	8	3783	D001249	expression_atlas	0
10	Ion Channel	6	3784	D001145	expression_atlas	0
10	Kinase	5	3791	D000690	expression_atlas	0
8	Receptor_other	8	3902	D006526	expression_atlas	0
10	Receptor_other	8	3949	D006949	expression_atlas	0
3	Other	8	3953	D003924	expression_atlas	0
10	Other	8	3953	D009765	expression_atlas	0
3	7TM	8	3973	D009190	expression_atlas	0
1	7TM	2	3973	D011470	expression_atlas	0
10	7TM	8	3973	D015658	expression_atlas	0
5	Other	2	3977	D007247	expression_atlas	0
3	Enzyme_other	8	4023	D009765	expression_atlas	0
8	Enzyme_other	8	4047	D006949	expression_atlas	0
7	Other	1	4049	D001172	expression_atlas	0
1	Receptor_other	1	4055	D001172	expression_atlas	0
7	Receptor_other	2	4055	D003093	expression_atlas	0
5	Receptor_other	2	4055	D003424	expression_atlas	0
7	Receptor_other	5	4055	D009103	expression_atlas	0
9	Receptor_other	5	4055	D020528	expression_atlas	0
8	Receptor_other	8	4065	D015658	expression_atlas	0
2	Ion Channel	2	41	D043183	expression_atlas	0
5	Enzyme_other	8	412	D000152	expression_atlas	0
7	Enzyme_other	2	412	D004715	expression_atlas	0
2	Enzyme_other	4	4129	D000544	expression_atlas	0
2	Enzyme_other	5	4129	D004827	expression_atlas	0
2	Other	4	4137	D000544	expression_atlas	0
10	Receptor_other	5	4155	D000690	expression_atlas	0
4	Receptor_other	5	4155	D009103	expression_atlas	0
2	Receptor_other	5	4155	D020528	expression_atlas	0
4	7TM	5	4158	D009422	expression_atlas	0
7	7TM	8	4160	D009765	expression_atlas	0
8	Enzyme_other	1	43	D001172	expression_atlas	0
8	Enzyme_other	5	43	D010300	expression_atlas	0
5	Transcriptional Factor	8	4306	D015658	expression_atlas	1
10	Protease	5	4311	D008659	expression_atlas	0
4	Protease	8	4312	D000152	expression_atlas	0
5	Protease	1	4312	D001172	expression_atlas	0
9	Protease	1	4312	D011625	expression_atlas	0
4	Protease	5	4321	D009103	expression_atlas	0
1	Receptor_other	8	4352	D006526	expression_atlas	0
8	Receptor_other	2	4352	D008107	expression_atlas	0
9	Enzyme_other	5	4353	D009103	expression_atlas	0
3	Enzyme_other	5	4353	D010300	expression_atlas	0
1	Other	8	4547	D009765	expression_atlas	0
10	Other	6	462	D001281	expression_atlas	0
9	Other	2	462	D003093	expression_atlas	0
4	Transporter	6	476	D002318	expression_atlas	1
2	Transcriptional Factor	1	4780	D001172	expression_atlas	0
3	Transcriptional Factor	2	4780	D006505	expression_atlas	0
9	Transcriptional Factor	5	4780	D020528	expression_atlas	0
2	Transcriptional Factor	1	4790	D001172	expression_atlas	0
4	Transcriptional Factor	8	4790	D001249	expression_atlas	0
9	Transcriptional Factor	2	4790	D003093	expression_atlas	0
5	Transcriptional Factor	2	4790	D003424	expression_atlas	0
1	Transcriptional Factor	8	4790	D003876	expression_atlas	0
7	Transcriptional Factor	8	4790	D006967	expression_atlas	0
1	Transcriptional Factor	8	4790	D009765	expression_atlas	0
1	Transcriptional Factor	5	4790	D010300	expression_atlas	0
8	Transcriptional Factor	8	4790	D011565	expression_atlas	0
10	Extracellular Ligand	4	4803	D000544	expression_atlas	0
9	Enzyme_other	5	4842	D010300	expression_atlas	0
8	Enzyme_other	8	4843	D006949	expression_atlas	0
9	Enzyme_other	2	4843	D015212	expression_atlas	1
2	Enzyme_other	6	4846	D006976	expression_atlas	0
8	Extracellular Ligand	6	4852	D002318	expression_atlas	0
1	Extracellular Ligand	8	4852	D009765	expression_atlas	0
9	Enzyme_other	1	4860	D001172	expression_atlas	1
3	Enzyme_other	2	4860	D003424	expression_atlas	0
9	Enzyme_other	8	4860	D011565	expression_atlas	1
6	Enzyme_other	6	4881	D006973	expression_atlas	0
5	Enzyme_other	2	4881	D008107	expression_atlas	0
6	7TM	8	4886	D009765	expression_atlas	0
4	7TM	8	4887	D001249	expression_atlas	0
5	7TM	8	4887	D003924	expression_atlas	0
4	7TM	8	4887	D009765	expression_atlas	0
4	7TM	8	4889	D009765	expression_atlas	0
1	Extracellular Ligand	5	4902	D010300	expression_atlas	0
2	Kinase	2	4914	D011470	expression_atlas	0
3	Kinase	5	4915	D000690	expression_atlas	0
9	Transporter	8	495	D001249	expression_atlas	0
4	Enzyme_other	2	4953	D001471	expression_atlas	1
5	7TM	4	4986	D001714	expression_atlas	0
4	Ion Channel	1	5027	D001168	expression_atlas	0
4	Ion Channel	1	5027	D001172	expression_atlas	0
7	Ion Channel	6	5027	D029424	expression_atlas	0
1	7TM	1	5029	D001172	expression_atlas	0
8	7TM	8	5029	D001249	expression_atlas	0
10	7TM	2	5029	D003550	expression_atlas	0
3	Enzyme_other	2	5033	D008107	expression_atlas	1
10	Other	4	5054	D000544	expression_atlas	0
8	Other	8	5054	D003920	expression_atlas	0
10	Other	8	5055	D011565	expression_atlas	1
10	Extracellular Ligand	8	50604	D011565	expression_atlas	1
7	Extracellular Ligand	1	50604	D015535	expression_atlas	0
1	Receptor_other	2	50615	D003424	expression_atlas	0
9	Other	8	5068	D003922	expression_atlas	0
2	Other	8	5068	D003924	expression_atlas	0
10	Other	2	5068	D008107	expression_atlas	1
1	Other	1	50964	D001847	expression_atlas	0
6	Enzyme_other	8	5105	D003924	expression_atlas	0
5	Receptor_other	8	51284	D001249	expression_atlas	0
3	Receptor_other	2	51284	D001471	expression_atlas	0
2	Receptor_other	8	51284	D006526	expression_atlas	0
10	Receptor_other	8	51284	D006967	expression_atlas	0
10	Receptor_other	1	51330	D001172	expression_atlas	0
3	Receptor_other	8	51330	D008180	expression_atlas	0
3	Enzyme_other	8	5139	D001249	expression_atlas	0
9	Enzyme_other	6	5139	D002318	expression_atlas	1
4	Enzyme_other	6	5139	D006973	expression_atlas	0
6	Enzyme_other	1	5141	D001172	expression_atlas	0
7	Enzyme_other	6	5141	D012140	expression_atlas	1
5	Enzyme_other	4	5142	D000544	expression_atlas	0
6	Enzyme_other	5	5142	D000690	expression_atlas	0
1	Enzyme_other	5	5142	D010300	expression_atlas	0
2	Enzyme_other	4	5152	D000544	expression_atlas	0
2	Enzyme_other	2	5152	D011470	expression_atlas	0
9	Extracellular Ligand	1	51561	D001172	expression_atlas	0
9	Extracellular Ligand	2	51561	D003424	expression_atlas	0
8	Extracellular Ligand	5	51561	D009103	expression_atlas	0
4	Extracellular Ligand	8	51561	D011565	expression_atlas	0
2	Kinase	5	5159	D010300	expression_atlas	0
2	Extracellular Ligand	8	51738	D009765	expression_atlas	0
1	Other	1	5265	D001172	expression_atlas	0
1	Other	2	5265	D003550	expression_atlas	0
8	Other	8	5265	D003876	expression_atlas	0
4	Other	8	5265	D003922	expression_atlas	0
8	Other	8	5265	D003924	expression_atlas	0
7	Other	8	5265	D011565	expression_atlas	1
7	Other	6	5265	D029424	expression_atlas	0
6	Kinase	1	5293	D001172	expression_atlas	0
6	Kinase	8	5293	D001249	expression_atlas	0
6	Enzyme_other	8	5319	D015658	expression_atlas	0
8	Enzyme_other	2	5320	D003550	expression_atlas	1
7	Enzyme_other	8	5321	D003876	expression_atlas	0
3	Protease	6	5327	D002318	expression_atlas	1
5	7TM	2	53831	D003093	expression_atlas	1
1	Enzyme_other	2	5406	D003550	expression_atlas	0
3	Enzyme_other	8	5406	D006949	expression_atlas	0
4	Enzyme_other	6	5406	D006973	expression_atlas	0
10	Receptor_other	8	54106	D001249	expression_atlas	0
8	Receptor_other	8	54106	D006526	expression_atlas	0
10	Receptor_other	8	54106	D006967	expression_atlas	0
4	Enzyme_other	1	5422	D001172	expression_atlas	0
9	Transcriptional Factor	8	5467	D006949	expression_atlas	0
1	Transcriptional Factor	2	5468	D003093	expression_atlas	1
9	Transcriptional Factor	2	5468	D003424	expression_atlas	1
4	Transcriptional Factor	8	5468	D003920	expression_atlas	0
10	Transcriptional Factor	8	5468	D003922	expression_atlas	0
10	Enzyme_other	8	5478	D006526	expression_atlas	0
4	Enzyme_other	8	5478	D015658	expression_atlas	0
3	7TM	8	554	D003920	expression_atlas	0
9	7TM	1	554	D004700	expression_atlas	0
8	7TM	2	554	D008107	expression_atlas	0
9	7TM	2	5540	D003093	expression_atlas	0
3	7TM	2	5540	D003424	expression_atlas	0
7	7TM	8	5540	D009765	expression_atlas	0
4	Protease	4	5550	D000544	expression_atlas	0
6	Protease	4	5550	D003704	expression_atlas	0
7	Kinase	8	5578	D003876	expression_atlas	0
1	Kinase	5	5578	D009103	expression_atlas	0
1	Kinase	8	5578	D011565	expression_atlas	1
6	Kinase	8	5581	D003924	expression_atlas	0
1	Kinase	8	5588	D011565	expression_atlas	1
9	Other	6	5618	D006973	expression_atlas	0
4	Protease	4	5663	D000544	expression_atlas	0
7	Other	5	57142	D020528	expression_atlas	0
6	7TM	8	5724	D001249	expression_atlas	0
9	7TM	8	5724	D006967	expression_atlas	0
5	7TM	2	5724	D010195	expression_atlas	0
6	7TM	2	5724	D015212	expression_atlas	1
10	7TM	8	5729	D001249	expression_atlas	0
5	7TM	8	5729	D003876	expression_atlas	0
10	7TM	6	5731	D002318	expression_atlas	0
7	7TM	1	5731	D004700	expression_atlas	0
3	7TM	2	5731	D008107	expression_atlas	0
9	7TM	8	5732	D015658	expression_atlas	1
6	7TM	1	5737	D004700	expression_atlas	1
8	7TM	6	5739	D002318	expression_atlas	0
2	7TM	1	5739	D004700	expression_atlas	0
4	7TM	2	5739	D015212	expression_atlas	0
9	Enzyme_other	8	5743	D001249	expression_atlas	0
1	7TM	1	5745	D001847	expression_atlas	0
3	7TM	8	5745	D011565	expression_atlas	0
3	Other	8	5757	D015658	expression_atlas	0
2	Enzyme_other	8	5770	D003920	expression_atlas	0
3	Enzyme_other	8	5770	D003924	expression_atlas	0
10	Enzyme_other	8	5770	D009765	expression_atlas	0
7	Enzyme_other	8	5836	D003924	expression_atlas	0
4	Receptor_other	1	58985	D001172	expression_atlas	0
1	Receptor_other	8	58985	D011565	expression_atlas	1
9	Extracellular Ligand	1	59067	D001172	expression_atlas	0
1	Transcriptional Factor	5	5915	D009103	expression_atlas	0
7	Transcriptional Factor	6	5916	D029424	expression_atlas	0
6	Protease	2	59272	D003093	expression_atlas	0
4	Protease	8	59272	D009765	expression_atlas	0
7	7TM	8	59340	D001249	expression_atlas	0
6	Kinase	8	6041	D011565	expression_atlas	0
1	Enzyme_other	8	60489	D015658	expression_atlas	0
10	Kinase	6	6093	D006976	expression_atlas	0
6	7TM	8	624	D001249	expression_atlas	0
3	Enzyme_other	8	6240	D015658	expression_atlas	1
8	Ion Channel	6	6262	D001281	expression_atlas	0
5	Other	1	6280	D001172	expression_atlas	1
6	Other	8	6280	D008180	expression_atlas	0
4	Protease	8	629	D012871	expression_atlas	0
8	Enzyme_other	8	6319	D003924	expression_atlas	0
9	Ion Channel	6	6331	D006973	expression_atlas	0
2	Ion Channel	8	6335	D001249	expression_atlas	0
7	Ion Channel	2	6335	D004715	expression_atlas	0
6	Ion Channel	2	6335	D007247	expression_atlas	0
4	Ion Channel	8	6337	D001249	expression_atlas	0
8	Ion Channel	2	6337	D003550	expression_atlas	0
2	Ion Channel	10	6337	D012859	expression_atlas	1
9	Ion Channel	6	6337	D029424	expression_atlas	0
5	7TM	8	6344	D001249	expression_atlas	0
10	7TM	2	6344	D010195	expression_atlas	0
5	Extracellular Ligand	1	6347	D001172	expression_atlas	1
10	Extracellular Ligand	8	6347	D001249	expression_atlas	0
2	Extracellular Ligand	8	6352	D001249	expression_atlas	0
5	Extracellular Ligand	8	6352	D001327	expression_atlas	1
3	Extracellular Ligand	8	6352	D008180	expression_atlas	0
9	Extracellular Ligand	5	6352	D009103	expression_atlas	1
8	Receptor_other	8	6402	D011565	expression_atlas	1
5	Extracellular Ligand	1	650	D001847	expression_atlas	1
6	Transporter	8	6517	D003924	expression_atlas	0
9	Transporter	4	6530	D000544	expression_atlas	0
5	Transporter	4	6530	D001714	expression_atlas	0
7	Transporter	2	6532	D043183	expression_atlas	0
5	Transporter	4	6534	D000544	expression_atlas	0
8	Transporter	4	6536	D000544	expression_atlas	0
9	Extracellular Ligand	1	655	D001847	expression_atlas	1
4	Extracellular Ligand	5	655	D009422	expression_atlas	1
9	Transporter	6	6550	D006973	expression_atlas	0
7	Transporter	8	6555	D006949	expression_atlas	0
1	Transporter	2	6555	D043183	expression_atlas	0
7	7TM	8	6608	D009190	expression_atlas	0
2	Enzyme_other	8	6646	D000152	expression_atlas	0
7	Enzyme_other	6	6646	D002318	expression_atlas	0
10	Enzyme_other	8	6646	D006949	expression_atlas	0
9	Enzyme_other	8	6647	D001249	expression_atlas	0
4	Enzyme_other	2	6647	D001997	expression_atlas	0
4	Enzyme_other	8	6647	D009190	expression_atlas	0
2	Enzyme_other	6	6647	D009202	expression_atlas	0
6	Enzyme_other	6	6647	D012140	expression_atlas	1
8	Enzyme_other	8	6648	D001249	expression_atlas	0
5	Other	1	6696	D001172	expression_atlas	1
4	Other	5	6696	D009422	expression_atlas	1
3	Other	8	671	D000152	expression_atlas	0
9	Other	2	671	D003424	expression_atlas	0
8	Other	8	671	D008589	expression_atlas	0
4	Kinase	8	6714	D009190	expression_atlas	0
6	Enzyme_other	8	6715	D000152	expression_atlas	0
8	7TM	8	6752	D003924	expression_atlas	0
8	Transcriptional Factor	8	6772	D001249	expression_atlas	0
7	Transcriptional Factor	8	6772	D011565	expression_atlas	1
10	Transcriptional Factor	2	6774	D003093	expression_atlas	0
10	Transcriptional Factor	8	6774	D009190	expression_atlas	0
5	Transcriptional Factor	8	6774	D011565	expression_atlas	1
3	Kinase	8	6790	D009190	expression_atlas	0
6	Kinase	1	6850	D001172	expression_atlas	0
7	Kinase	8	6850	D001249	expression_atlas	0
3	Kinase	8	6850	D008180	expression_atlas	0
1	7TM	8	6865	D001249	expression_atlas	0
3	7TM	2	6865	D043183	expression_atlas	0
5	Protease	1	6868	D001172	expression_atlas	0
6	Protease	2	6868	D015212	expression_atlas	0
6	Protease	2	6868	D043183	expression_atlas	0
4	7TM	8	6869	D001249	expression_atlas	0
2	7TM	2	6869	D003093	expression_atlas	0
1	7TM	8	6869	D003920	expression_atlas	0
3	7TM	6	6869	D029424	expression_atlas	0
3	7TM	2	6869	D043183	expression_atlas	0
6	7TM	6	6915	D002318	expression_atlas	0
1	7TM	1	6915	D004700	expression_atlas	1
3	7TM	6	6915	D006973	expression_atlas	0
10	7TM	5	6915	D009422	expression_atlas	1
9	Enzyme_other	1	6916	D001172	expression_atlas	0
5	Enzyme_other	6	6916	D002318	expression_atlas	0
5	Enzyme_other	10	6916	D012859	expression_atlas	0
7	Kinase	1	695	D001172	expression_atlas	0
5	Extracellular Ligand	1	7040	D001172	expression_atlas	0
4	Extracellular Ligand	5	7040	D009103	expression_atlas	1
1	Extracellular Ligand	8	7040	D011565	expression_atlas	1
9	Other	6	706	D006973	expression_atlas	0
7	Other	5	706	D009422	expression_atlas	0
1	Transcriptional Factor	8	7068	D006949	expression_atlas	0
4	Transcriptional Factor	5	7068	D009422	expression_atlas	1
5	Transcriptional Factor	8	7068	D009765	expression_atlas	0
10	Transcriptional Factor	8	7068	D012871	expression_atlas	1
1	Receptor_other	8	7098	D006526	expression_atlas	1
9	Receptor_other	8	7098	D015658	expression_atlas	0
6	Other	8	7114	D011565	expression_atlas	0
5	Other	8	7114	D012871	expression_atlas	0
5	Extracellular Ligand	8	7124	D000152	expression_atlas	0
2	Extracellular Ligand	8	7124	D001249	expression_atlas	0
5	Extracellular Ligand	8	7124	D003922	expression_atlas	0
10	Extracellular Ligand	2	7124	D004715	expression_atlas	0
9	Extracellular Ligand	8	7124	D006526	expression_atlas	0
7	Extracellular Ligand	5	7124	D007965	expression_atlas	0
6	Extracellular Ligand	8	7124	D008178	expression_atlas	0
9	Extracellular Ligand	8	7124	D009190	expression_atlas	0
3	Extracellular Ligand	1	7124	D012507	expression_atlas	0
8	Extracellular Ligand	8	7124	D015658	expression_atlas	0
8	Extracellular Ligand	6	7124	D029424	expression_atlas	0
5	Enzyme_other	8	7153	D009190	expression_atlas	0
3	Enzyme_other	2	7166	D043183	expression_atlas	0
7	Protease	8	7177	D001249	expression_atlas	0
4	Protease	2	7177	D003093	expression_atlas	0
4	7TM	4	7201	D000544	expression_atlas	0
3	7TM	5	7201	D000690	expression_atlas	0
1	7TM	5	7201	D004827	expression_atlas	0
6	7TM	5	7201	D009422	expression_atlas	0
7	Enzyme_other	8	7251	D015658	expression_atlas	0
2	Extracellular Ligand	1	727	D001172	expression_atlas	0
8	Extracellular Ligand	8	727	D001249	expression_atlas	0
6	Extracellular Ligand	8	727	D001327	expression_atlas	0
5	Extracellular Ligand	8	727	D003882	expression_atlas	0
5	Extracellular Ligand	8	727	D008180	expression_atlas	0
8	Extracellular Ligand	8	727	D011565	expression_atlas	0
8	7TM	1	728	D001172	expression_atlas	0
8	7TM	8	728	D001249	expression_atlas	0
2	7TM	8	728	D008180	expression_atlas	0
5	7TM	8	728	D011565	expression_atlas	1
10	7TM	6	728	D029424	expression_atlas	0
7	Extracellular Ligand	8	7292	D001249	expression_atlas	0
9	7TM	1	729230	D001172	expression_atlas	1
7	7TM	8	729230	D003924	expression_atlas	0
1	7TM	5	729230	D009103	expression_atlas	1
3	7TM	6	729230	D029424	expression_atlas	0
1	Enzyme_other	2	7295	D008107	expression_atlas	0
3	Other	2	7356	D001997	expression_atlas	0
4	Enzyme_other	2	7357	D003550	expression_atlas	0
8	Receptor_other	8	7412	D001249	expression_atlas	0
4	Transcriptional Factor	8	7421	D003876	expression_atlas	0
7	Transcriptional Factor	8	7421	D003922	expression_atlas	0
5	Transcriptional Factor	8	7421	D008178	expression_atlas	0
1	Transcriptional Factor	8	7421	D009190	expression_atlas	0
2	Extracellular Ligand	5	7422	D000690	expression_atlas	0
2	Extracellular Ligand	8	7422	D011565	expression_atlas	1
9	7TM	8	7433	D001249	expression_atlas	0
4	7TM	6	7434	D029424	expression_atlas	0
4	Transcriptional Factor	8	7490	D009190	expression_atlas	0
7	Other	8	7514	D009190	expression_atlas	0
9	Ion Channel	6	775	D002318	expression_atlas	0
2	Ion Channel	5	775	D009422	expression_atlas	1
2	Ion Channel	5	781	D000690	expression_atlas	0
6	Ion Channel	4	781	D001714	expression_atlas	0
4	Ion Channel	5	781	D009422	expression_atlas	1
1	Receptor_other	1	7850	D001172	expression_atlas	1
1	7TM	8	7852	D015658	expression_atlas	0
3	Enzyme_other	8	7941	D001249	expression_atlas	0
8	7TM	1	799	D001847	expression_atlas	0
7	7TM	6	799	D006973	expression_atlas	0
8	7TM	8	799	D009765	expression_atlas	0
2	Enzyme_other	8	801	D003876	expression_atlas	0
9	Enzyme_other	5	801	D009422	expression_atlas	1
6	Extracellular Ligand	2	80310	D007674	expression_atlas	0
7	Extracellular Ligand	1	8200	D001847	expression_atlas	0
2	Protease	8	834	D011565	expression_atlas	1
6	Enzyme_other	1	8398	D001172	expression_atlas	0
8	Protease	8	841	D003922	expression_atlas	0
7	Enzyme_other	2	8513	D003550	expression_atlas	0
10	Other	8	85480	D001249	expression_atlas	0
8	Kinase	1	8550	D001172	expression_atlas	0
10	Enzyme_other	1	8639	D001172	expression_atlas	0
3	Enzyme_other	2	8639	D003093	expression_atlas	0
3	Enzyme_other	2	8639	D003424	expression_atlas	0
9	Enzyme_other	8	8639	D011565	expression_atlas	1
9	Enzyme_other	8	8654	D001249	expression_atlas	0
7	Enzyme_other	6	8654	D006973	expression_atlas	0
5	Enzyme_other	6	8654	D012140	expression_atlas	1
6	Enzyme_other	4	8654	D014652	expression_atlas	0
3	Enzyme_other	6	8654	D029424	expression_atlas	0
8	Enzyme_other	8	8694	D003924	expression_atlas	0
6	Enzyme_other	8	8694	D006526	expression_atlas	0
4	Enzyme_other	8	8694	D009765	expression_atlas	0
10	Extracellular Ligand	2	8740	D003093	expression_atlas	0
5	Extracellular Ligand	2	8740	D003424	expression_atlas	0
10	7TM	2	886	D010195	expression_atlas	0
9	7TM	2	886	D015212	expression_atlas	0
3	7TM	8	887	D003924	expression_atlas	0
6	7TM	5	887	D008659	expression_atlas	0
5	7TM	2	887	D015212	expression_atlas	0
3	Receptor_other	2	914	D003424	expression_atlas	0
6	Receptor_other	5	914	D009103	expression_atlas	1
5	Receptor_other	8	914	D011565	expression_atlas	1
6	Receptor_other	1	914	D015535	expression_atlas	0
9	Receptor_other	2	916	D003424	expression_atlas	0
9	Receptor_other	8	916	D006526	expression_atlas	0
3	Receptor_other	8	916	D011565	expression_atlas	0
1	Receptor_other	1	916	D015535	expression_atlas	0
2	Kinase	8	92	D011565	expression_atlas	0
7	Receptor_other	2	920	D003424	expression_atlas	0
5	Receptor_other	8	920	D008178	expression_atlas	1
8	Receptor_other	5	920	D009103	expression_atlas	0
8	Receptor_other	8	920	D011565	expression_atlas	0
6	Receptor_other	8	920	D015658	expression_atlas	0
5	Receptor_other	8	921	D011565	expression_atlas	0
2	Kinase	8	9212	D009190	expression_atlas	0
6	Receptor_other	8	923	D003922	expression_atlas	1
3	Receptor_other	8	924	D015658	expression_atlas	0
2	Receptor_other	8	925	D015658	expression_atlas	0
9	Receptor_other	8	929	D011014	expression_atlas	0
2	Receptor_other	1	930	D001172	expression_atlas	0
4	Ion Channel	8	931	D008180	expression_atlas	0
10	Ion Channel	10	931	D012859	expression_atlas	0
6	Ion Channel	1	931	D013167	expression_atlas	0
2	Ion Channel	5	931	D020528	expression_atlas	0
3	Transcriptional Factor	8	9314	D009190	expression_atlas	0
10	Receptor_other	10	933	D012859	expression_atlas	1
3	7TM	2	9340	D003424	expression_atlas	0
10	7TM	2	9340	D015212	expression_atlas	0
10	Receptor_other	1	940	D001172	expression_atlas	0
2	Receptor_other	8	941	D011565	expression_atlas	1
3	Receptor_other	8	945	D009190	expression_atlas	0
3	Receptor_other	2	958	D003424	expression_atlas	1
10	Receptor_other	1	958	D015535	expression_atlas	0
7	Receptor_other	2	959	D003424	expression_atlas	0
8	Receptor_other	8	959	D008180	expression_atlas	0
6	Receptor_other	5	959	D009103	expression_atlas	0
3	Receptor_other	8	959	D011565	expression_atlas	0
8	Receptor_other	8	970	D011565	expression_atlas	0
1	Transporter	4	9900	D001714	expression_atlas	0
4	Transporter	5	9900	D009103	expression_atlas	0
3	Transporter	5	9900	D010300	expression_atlas	0
6	Transcriptional Factor	8	9971	D006949	expression_atlas	0
10	Other	6	11188	D006973	expression_atlas	0
2	7TM	10	1128	D012859	expression_atlas	0
10	Enzyme_other	1	1179	D005128	expression_atlas	0
1	Enzyme_other	8	1179	D011014	expression_atlas	0
2	Ion Channel	2	1181	D043183	expression_atlas	0
2	7TM	5	1268	D020528	expression_atlas	0
1	Enzyme_other	5	1312	D010300	expression_atlas	0
3	7TM	8	134	D001249	expression_atlas	0
2	7TM	8	134	D006967	expression_atlas	0
8	7TM	6	135	D003327	expression_atlas	0
8	7TM	5	135	D010300	expression_atlas	0
9	7TM	4	148	D000544	expression_atlas	0
5	7TM	6	148	D002318	expression_atlas	0
1	7TM	6	148	D006973	expression_atlas	0
6	7TM	6	150	D006973	expression_atlas	0
2	7TM	6	153	D001145	expression_atlas	0
7	7TM	6	153	D001281	expression_atlas	0
8	7TM	6	153	D003327	expression_atlas	0
1	Enzyme_other	8	1576	D015658	expression_atlas	0
10	Enzyme_other	5	1644	D010300	expression_atlas	1
5	Enzyme_other	8	1719	D000152	expression_atlas	0
4	Enzyme_other	1	1719	D001172	expression_atlas	0
2	Enzyme_other	8	1719	D011565	expression_atlas	1
5	Enzyme_other	1	1723	D001172	expression_atlas	0
5	Enzyme_other	1	1723	D015535	expression_atlas	0
1	Enzyme_other	2	1773	D003550	expression_atlas	0
7	Transcriptional Factor	8	1786	D009190	expression_atlas	0
2	7TM	6	1812	D006973	expression_atlas	0
4	7TM	4	1813	D000544	expression_atlas	0
8	7TM	5	1813	D008659	expression_atlas	0
8	7TM	5	1813	D009422	expression_atlas	1
7	7TM	5	1814	D010300	expression_atlas	0
4	Other	6	183	D006973	expression_atlas	0
1	7TM	6	185	D006976	expression_atlas	0
1	Transcriptional Factor	8	2099	D000152	expression_atlas	0
10	Transcriptional Factor	2	2099	D007247	expression_atlas	0
6	Protease	6	2159	D001281	expression_atlas	0
1	Enzyme_other	1	2280	D001172	expression_atlas	0
6	Enzyme_other	2	2280	D003093	expression_atlas	0
9	Enzyme_other	8	2280	D003876	expression_atlas	0
10	Enzyme_other	8	2280	D003882	expression_atlas	0
10	Enzyme_other	8	2280	D008180	expression_atlas	0
9	Enzyme_other	2	231	D007674	expression_atlas	0
1	Receptor_other	8	23765	D011565	expression_atlas	0
6	Receptor_other	1	23765	D015535	expression_atlas	0
3	Enzyme_other	8	240	D001249	expression_atlas	0
10	Enzyme_other	6	240	D029424	expression_atlas	0
10	7TM	2	2492	D007247	expression_atlas	0
8	7TM	2	2492	D007248	expression_atlas	0
8	Enzyme_other	8	2548	D003920	expression_atlas	0
2	Enzyme_other	8	2548	D003922	expression_atlas	0
2	Enzyme_other	8	2548	D003924	expression_atlas	0
9	7TM	5	2550	D009103	expression_atlas	0
4	Protease	8	255738	D006949	expression_atlas	0
9	Extracellular Ligand	8	2641	D003924	expression_atlas	0
5	7TM	8	2642	D003920	expression_atlas	0
1	Receptor_other	1	2690	D004700	expression_atlas	1
7	Receptor_other	5	2690	D008659	expression_atlas	0
4	Receptor_other	5	2690	D014424	expression_atlas	0
5	7TM	8	2740	D009765	expression_atlas	0
7	7TM	2	2798	D004715	expression_atlas	0
7	7TM	2	2798	D007247	expression_atlas	0
7	Ion Channel	4	2902	D000544	expression_atlas	0
10	Ion Channel	5	2902	D009422	expression_atlas	0
10	Ion Channel	5	2902	D010300	expression_atlas	0
1	Transcriptional Factor	1	2908	D000224	expression_atlas	0
9	Transcriptional Factor	1	2908	D001168	expression_atlas	0
8	Transcriptional Factor	1	2908	D001172	expression_atlas	0
2	Transcriptional Factor	1	2908	D002386	expression_atlas	0
7	Transcriptional Factor	2	2908	D003093	expression_atlas	1
3	Transcriptional Factor	2	2908	D003424	expression_atlas	1
4	Transcriptional Factor	8	2908	D003882	expression_atlas	0
4	Transcriptional Factor	1	2908	D005128	expression_atlas	0
6	Transcriptional Factor	8	2908	D006967	expression_atlas	0
5	Transcriptional Factor	8	2908	D008180	expression_atlas	0
10	Transcriptional Factor	5	2908	D008659	expression_atlas	0
6	Transcriptional Factor	5	2908	D009103	expression_atlas	1
10	Transcriptional Factor	8	2908	D011565	expression_atlas	1
4	Transcriptional Factor	1	2908	D012507	expression_atlas	0
9	Transcriptional Factor	8	2908	D012871	expression_atlas	1
2	Transcriptional Factor	1	2908	D013167	expression_atlas	0
9	Transcriptional Factor	2	2908	D015212	expression_atlas	1
1	Transcriptional Factor	1	2908	D015535	expression_atlas	0
4	Enzyme_other	2	2984	D043183	expression_atlas	0
7	Enzyme_other	8	29881	D006949	expression_atlas	0
3	Enzyme_other	8	3156	D006949	expression_atlas	0
8	7TM	8	3269	D001249	expression_atlas	0
10	7TM	8	3269	D003876	expression_atlas	0
2	7TM	8	3269	D006967	expression_atlas	0
9	7TM	8	3269	D011565	expression_atlas	1
7	7TM	8	3269	D012871	expression_atlas	1
1	7TM	6	3350	D006973	expression_atlas	0
5	7TM	5	3356	D010300	expression_atlas	1
1	7TM	8	338442	D006949	expression_atlas	0
7	Extracellular Ligand	8	3440	D006526	expression_atlas	0
7	Receptor_other	5	3454	D020528	expression_atlas	0
9	Receptor_other	2	3455	D006505	expression_atlas	0
7	Receptor_other	8	3455	D006526	expression_atlas	0
9	Receptor_other	5	3455	D009103	expression_atlas	0
8	Receptor_other	8	3455	D013921	expression_atlas	0
5	Receptor_other	8	3455	D015658	expression_atlas	0
8	Receptor_other	5	3455	D020528	expression_atlas	0
10	Extracellular Ligand	1	3458	D001172	expression_atlas	1
9	Receptor_other	1	3459	D001172	expression_atlas	0
9	Receptor_other	8	3459	D006526	expression_atlas	0
2	Receptor_other	8	3459	D014376	expression_atlas	0
2	Receptor_other	8	3459	D015658	expression_atlas	1
1	Kinase	8	3480	D003924	expression_atlas	0
10	Receptor_other	8	3497	D001249	expression_atlas	0
2	Receptor_other	5	351	D009422	expression_atlas	1
2	Receptor_other	1	3559	D001172	expression_atlas	0
1	Receptor_other	8	3559	D001249	expression_atlas	0
2	Receptor_other	8	3559	D003586	expression_atlas	0
3	Receptor_other	8	3559	D003876	expression_atlas	0
8	Receptor_other	2	3559	D004715	expression_atlas	0
5	Receptor_other	8	3559	D006526	expression_atlas	0
4	Receptor_other	8	3559	D008180	expression_atlas	0
7	Receptor_other	2	3559	D010195	expression_atlas	0
6	Receptor_other	8	3559	D011014	expression_atlas	0
4	Receptor_other	8	3559	D012852	expression_atlas	0
7	Receptor_other	10	3559	D012859	expression_atlas	0
8	Receptor_other	8	3559	D014376	expression_atlas	1
5	Receptor_other	8	3559	D015658	expression_atlas	0
5	Receptor_other	1	3570	D001172	expression_atlas	0
7	Extracellular Ligand	8	3576	D011565	expression_atlas	1
10	Receptor_other	8	3590	D013921	expression_atlas	0
10	Receptor_other	2	3593	D003424	expression_atlas	0
9	Receptor_other	8	3593	D011565	expression_atlas	1
5	Receptor_other	1	3593	D015535	expression_atlas	0
3	Extracellular Ligand	8	3605	D011565	expression_atlas	1
3	Extracellular Ligand	1	3605	D013167	expression_atlas	0
5	Extracellular Ligand	1	3605	D015535	expression_atlas	0
3	Enzyme_other	1	3614	D001172	expression_atlas	0
6	Enzyme_other	8	3614	D006526	expression_atlas	0
8	Enzyme_other	8	3614	D008180	expression_atlas	0
6	Kinase	8	3643	D003920	expression_atlas	0
9	Kinase	8	3643	D003922	expression_atlas	0
6	Transcriptional Factor	5	367	D007006	expression_atlas	0
8	Transcriptional Factor	2	367	D011470	expression_atlas	0
2	Transcriptional Factor	8	367	D012871	expression_atlas	1
10	Transcriptional Factor	5	367	D014424	expression_atlas	0
1	Ion Channel	6	3757	D001281	expression_atlas	0
4	Other	8	3953	D003920	expression_atlas	0
4	7TM	5	3973	D007006	expression_atlas	0
5	7TM	2	3973	D007247	expression_atlas	0
3	7TM	2	3973	D007248	expression_atlas	0
8	Enzyme_other	8	4023	D003924	expression_atlas	0
3	Enzyme_other	8	4023	D006949	expression_atlas	0
4	Enzyme_other	5	4129	D010300	expression_atlas	0
9	7TM	1	4158	D000224	expression_atlas	0
6	7TM	1	4158	D001172	expression_atlas	0
10	Enzyme_other	4	43	D000544	expression_atlas	0
6	Transcriptional Factor	6	4306	D006973	expression_atlas	0
9	Protease	10	4312	D010518	expression_atlas	1
1	Transporter	6	476	D001145	expression_atlas	0
5	Transcriptional Factor	8	4780	D011565	expression_atlas	0
6	Enzyme_other	6	4846	D006973	expression_atlas	0
1	Kinase	1	5159	D001847	expression_atlas	0
5	Transcriptional Factor	8	5241	D000152	expression_atlas	0
2	Transcriptional Factor	2	5241	D004715	expression_atlas	0
8	Transcriptional Factor	2	5241	D007247	expression_atlas	0
4	Protease	8	5328	D012852	expression_atlas	0
9	Enzyme_other	8	5406	D003924	expression_atlas	0
7	Enzyme_other	8	5406	D009765	expression_atlas	0
7	Enzyme_other	2	5406	D010195	expression_atlas	1
3	Transcriptional Factor	8	5465	D006949	expression_atlas	0
2	Enzyme_other	1	5478	D001172	expression_atlas	0
6	Enzyme_other	8	5478	D003876	expression_atlas	0
7	Enzyme_other	8	5478	D011565	expression_atlas	0
9	7TM	2	5724	D003093	expression_atlas	1
4	7TM	8	5724	D003876	expression_atlas	0
4	7TM	8	5731	D006402	expression_atlas	0
9	7TM	1	5732	D004700	expression_atlas	1
1	Enzyme_other	1	5743	D001172	expression_atlas	0
6	Enzyme_other	1	5743	D002386	expression_atlas	0
9	Enzyme_other	1	5743	D005128	expression_atlas	0
2	Enzyme_other	1	5743	D013167	expression_atlas	1
9	Other	8	5757	D006526	expression_atlas	0
7	Transcriptional Factor	8	5914	D000152	expression_atlas	0
4	Transcriptional Factor	8	5915	D000152	expression_atlas	0
3	Protease	6	5972	D006973	expression_atlas	0
1	Ion Channel	6	6331	D001145	expression_atlas	0
1	Ion Channel	6	6331	D001281	expression_atlas	0
5	Ion Channel	6	6337	D006973	expression_atlas	1
4	7TM	1	6344	D004700	expression_atlas	1
6	7TM	5	6344	D008659	expression_atlas	0
5	Transporter	5	6529	D004827	expression_atlas	0
4	Transporter	6	6530	D006973	expression_atlas	0
5	Transporter	5	6531	D009422	expression_atlas	1
2	Transporter	4	6532	D000544	expression_atlas	0
10	Transporter	4	6532	D001714	expression_atlas	0
2	Transporter	6	6532	D006973	expression_atlas	0
3	Transporter	6	6559	D006973	expression_atlas	0
8	Transporter	5	6571	D009069	expression_atlas	0
7	7TM	8	6915	D001249	expression_atlas	0
8	Enzyme_other	8	6916	D001249	expression_atlas	0
7	Enzyme_other	8	6916	D003876	expression_atlas	0
10	Extracellular Ligand	8	7040	D001249	expression_atlas	0
6	Extracellular Ligand	8	7040	D003876	expression_atlas	0
9	Extracellular Ligand	2	7124	D001471	expression_atlas	0
5	Extracellular Ligand	2	7124	D003093	expression_atlas	0
3	Extracellular Ligand	2	7124	D003424	expression_atlas	1
1	Extracellular Ligand	1	7124	D009080	expression_atlas	0
4	Extracellular Ligand	8	7124	D011565	expression_atlas	1
8	Extracellular Ligand	1	7124	D013167	expression_atlas	1
9	Extracellular Ligand	1	7124	D015535	expression_atlas	1
10	Enzyme_other	5	7153	D020528	expression_atlas	0
6	Enzyme_other	1	7173	D004700	expression_atlas	1
6	7TM	1	7201	D004700	expression_atlas	0
6	Enzyme_other	8	7299	D012871	expression_atlas	1
2	Transcriptional Factor	8	7421	D000152	expression_atlas	0
4	Ion Channel	5	7442	D009422	expression_atlas	0
9	Enzyme_other	6	760	D006973	expression_atlas	0
7	Ion Channel	6	775	D001281	expression_atlas	0
7	Ion Channel	6	775	D006973	expression_atlas	0
4	Ion Channel	6	775	D009202	expression_atlas	0
9	Ion Channel	2	775	D043183	expression_atlas	0
8	Ion Channel	5	781	D004827	expression_atlas	0
6	7TM	8	799	D003922	expression_atlas	0
2	7TM	8	799	D003924	expression_atlas	0
7	7TM	1	799	D004700	expression_atlas	1
9	Other	5	8029	D009422	expression_atlas	1
10	Enzyme_other	6	8654	D006976	expression_atlas	0
6	Enzyme_other	2	8654	D011470	expression_atlas	0
1	Receptor_other	8	923	D011565	expression_atlas	0
9	Receptor_other	8	960	D000152	expression_atlas	0
7	Receptor_other	1	960	D001168	expression_atlas	1
5	Ion Channel	6	10021	D001145	expression_atlas	0
9	Ion Channel	6	10021	D001281	expression_atlas	0
4	Transporter	8	10060	D001249	expression_atlas	0
8	Transporter	6	10060	D002318	expression_atlas	1
5	Transporter	6	10060	D029424	expression_atlas	0
1	Transcriptional Factor	5	10062	D008659	expression_atlas	0
1	7TM	8	10203	D001249	expression_atlas	0
4	7TM	6	10203	D002318	expression_atlas	0
4	Other	8	10267	D001249	expression_atlas	0
4	Other	6	10267	D002318	expression_atlas	0
7	Other	8	10280	D015658	expression_atlas	0
10	Enzyme_other	5	10682	D009422	expression_atlas	0
4	7TM	8	1128	D006967	expression_atlas	0
9	7TM	2	1129	D011470	expression_atlas	0
5	7TM	4	1131	D000544	expression_atlas	0
7	7TM	8	1131	D006967	expression_atlas	0
3	Ion Channel	6	1136	D006973	expression_atlas	0
6	Ion Channel	2	1136	D043183	expression_atlas	0
10	Ion Channel	4	1137	D000544	expression_atlas	0
8	Ion Channel	4	1137	D003704	expression_atlas	0
1	Ion Channel	6	1137	D006973	expression_atlas	0
6	Ion Channel	2	1137	D043183	expression_atlas	0
8	Ion Channel	4	1141	D000544	expression_atlas	0
5	Ion Channel	4	1141	D003704	expression_atlas	0
6	Ion Channel	6	1141	D006973	expression_atlas	0
2	Ion Channel	2	1141	D043183	expression_atlas	0
1	Ion Channel	6	1143	D006973	expression_atlas	0
6	Ion Channel	2	1143	D043183	expression_atlas	0
3	Protease	6	1215	D029424	expression_atlas	0
7	7TM	6	1232	D029424	expression_atlas	0
1	7TM	8	1233	D015658	expression_atlas	0
3	7TM	8	1234	D003924	expression_atlas	0
5	7TM	8	1234	D011565	expression_atlas	1
7	7TM	1	1394	D001172	expression_atlas	0
1	7TM	8	1394	D001249	expression_atlas	0
3	7TM	1	1394	D004700	expression_atlas	0
4	7TM	1	1394	D005128	expression_atlas	0
10	7TM	1	1395	D001172	expression_atlas	0
7	7TM	8	1395	D001249	expression_atlas	0
4	7TM	1	1395	D004700	expression_atlas	0
8	7TM	1	1395	D005128	expression_atlas	0
10	Enzyme_other	4	142	D000544	expression_atlas	0
7	Enzyme_other	5	142	D010300	expression_atlas	0
1	Enzyme_other	4	142	D013494	expression_atlas	0
8	Enzyme_other	5	142	D019636	expression_atlas	0
1	Kinase	2	1432	D011470	expression_atlas	0
6	Kinase	5	1432	D020528	expression_atlas	0
10	Kinase	8	1436	D009190	expression_atlas	0
10	7TM	2	146	D011470	expression_atlas	0
6	7TM	8	147	D006967	expression_atlas	0
9	7TM	8	148	D006967	expression_atlas	0
6	7TM	5	150	D009422	expression_atlas	1
8	7TM	5	150	D010300	expression_atlas	0
2	Protease	8	1508	D011565	expression_atlas	1
2	Protease	5	1508	D020388	expression_atlas	1
4	7TM	5	151	D009422	expression_atlas	0
5	7TM	5	151	D010300	expression_atlas	0
6	Protease	8	1511	D001249	expression_atlas	0
3	Protease	6	1511	D029424	expression_atlas	0
10	Protease	5	1512	D020388	expression_atlas	0
2	Protease	8	1513	D011565	expression_atlas	0
4	Protease	8	1514	D011565	expression_atlas	1
10	Protease	5	1514	D020388	expression_atlas	0
8	7TM	5	152	D010300	expression_atlas	0
9	Enzyme_other	6	1584	D006973	expression_atlas	0
2	Enzyme_other	6	1585	D006973	expression_atlas	0
2	Enzyme_other	6	1621	D006973	expression_atlas	0
7	Enzyme_other	6	1621	D006976	expression_atlas	0
10	Enzyme_other	2	1723	D003093	expression_atlas	0
7	Enzyme_other	2	1723	D003424	expression_atlas	0
1	Enzyme_other	5	1723	D009103	expression_atlas	0
9	Protease	8	1803	D000152	expression_atlas	0
9	7TM	4	1812	D000544	expression_atlas	0
7	7TM	5	1812	D000690	expression_atlas	0
4	7TM	8	1812	D009765	expression_atlas	0
9	7TM	5	1813	D000690	expression_atlas	1
5	7TM	8	1813	D001249	expression_atlas	0
10	7TM	6	1813	D006976	expression_atlas	0
1	7TM	5	1813	D008607	expression_atlas	0
10	7TM	8	1813	D009765	expression_atlas	0
2	7TM	6	1813	D029424	expression_atlas	0
1	7TM	4	1814	D000544	expression_atlas	0
7	7TM	4	1815	D000544	expression_atlas	0
1	7TM	5	1815	D010300	expression_atlas	0
6	7TM	8	1816	D009765	expression_atlas	0
3	7TM	5	1816	D010300	expression_atlas	0
4	7TM	8	185	D003924	expression_atlas	0
8	Protease	6	1889	D002318	expression_atlas	0
3	Protease	6	1889	D006976	expression_atlas	0
5	Protease	5	1889	D009422	expression_atlas	1
2	7TM	8	1901	D001249	expression_atlas	0
5	7TM	8	1901	D003882	expression_atlas	0
4	7TM	5	1901	D020528	expression_atlas	0
10	7TM	8	1903	D001249	expression_atlas	0
1	7TM	5	1903	D020528	expression_atlas	0
9	7TM	8	1910	D001249	expression_atlas	0
2	7TM	6	1910	D006973	expression_atlas	1
7	Enzyme_other	1	1938	D001172	expression_atlas	0
3	Enzyme_other	8	1938	D003922	expression_atlas	0
8	Kinase	8	1956	D003922	expression_atlas	0
1	Kinase	8	1956	D003924	expression_atlas	0
6	Protease	6	1990	D029424	expression_atlas	0
2	Protease	2	1991	D010195	expression_atlas	0
6	Enzyme_other	8	203068	D009190	expression_atlas	0
2	Enzyme_other	2	203068	D043183	expression_atlas	0
2	Kinase	8	2041	D009190	expression_atlas	0
9	Receptor_other	5	2057	D009103	expression_atlas	0
4	Transcriptional Factor	1	2099	D001168	expression_atlas	0
7	Transcriptional Factor	2	2099	D007248	expression_atlas	1
1	Other	8	213	D003924	expression_atlas	0
1	Other	8	213	D009765	expression_atlas	0
8	Receptor_other	1	2213	D001172	expression_atlas	1
3	Other	8	2243	D006402	expression_atlas	1
9	Other	6	2243	D012140	expression_atlas	1
1	Other	8	2244	D006402	expression_atlas	1
4	Other	6	2244	D012140	expression_atlas	1
5	Kinase	8	2260	D009190	expression_atlas	0
8	Kinase	1	2261	D001172	expression_atlas	0
4	Kinase	8	2261	D009190	expression_atlas	0
4	Kinase	8	2263	D009190	expression_atlas	0
5	Other	8	2266	D006402	expression_atlas	1
10	Other	6	2266	D012140	expression_atlas	1
8	Transcriptional Factor	5	22933	D010300	expression_atlas	0
1	Enzyme_other	8	231	D003924	expression_atlas	0
4	Kinase	1	2322	D001172	expression_atlas	1
4	Kinase	8	2322	D008180	expression_atlas	0
3	Kinase	8	2322	D011565	expression_atlas	0
10	Kinase	8	2324	D009190	expression_atlas	0
8	Transcriptional Factor	4	23394	D000544	expression_atlas	0
3	Transcriptional Factor	5	23394	D010300	expression_atlas	0
2	Transcriptional Factor	4	23394	D013494	expression_atlas	0
8	Transcriptional Factor	5	23394	D019636	expression_atlas	0
7	Enzyme_other	2	240	D003424	expression_atlas	0
8	Kinase	5	2475	D009103	expression_atlas	0
1	Kinase	6	25	D006976	expression_atlas	0
8	Kinase	8	25	D009190	expression_atlas	0
8	Extracellular Ligand	2	2520	D015212	expression_atlas	0
4	Kinase	1	2534	D001172	expression_atlas	0
1	7TM	4	2550	D000544	expression_atlas	0
7	Ion Channel	2	2554	D043183	expression_atlas	0
8	Ion Channel	2	2555	D043183	expression_atlas	0
4	Ion Channel	2	2556	D043183	expression_atlas	0
7	Ion Channel	2	2558	D043183	expression_atlas	0
9	Ion Channel	5	2562	D004827	expression_atlas	0
3	Ion Channel	5	2566	D004827	expression_atlas	0
7	7TM	4	2587	D000544	expression_atlas	0
1	Ion Channel	4	2890	D001714	expression_atlas	0
2	Protease	8	290	D000152	expression_atlas	0
4	Protease	8	290	D011565	expression_atlas	1
5	7TM	4	2912	D000544	expression_atlas	0
2	7TM	4	2913	D000544	expression_atlas	0
6	Enzyme_other	2	2990	D003424	expression_atlas	0
4	7TM	1	3061	D001172	expression_atlas	0
6	7TM	6	3061	D029424	expression_atlas	0
7	7TM	1	3062	D001172	expression_atlas	0
6	7TM	6	3062	D029424	expression_atlas	0
2	Transcriptional Factor	8	3065	D000152	expression_atlas	0
6	Transcriptional Factor	8	3066	D000152	expression_atlas	0
10	Enzyme_other	8	31	D000152	expression_atlas	0
7	Enzyme_other	8	31	D003924	expression_atlas	0
3	Enzyme_other	8	32	D000152	expression_atlas	0
6	Enzyme_other	8	32	D003924	expression_atlas	0
8	7TM	4	3269	D000544	expression_atlas	0
6	7TM	1	3269	D005128	expression_atlas	0
8	7TM	8	3269	D009765	expression_atlas	0
1	7TM	6	3269	D012140	expression_atlas	1
2	7TM	6	3269	D029424	expression_atlas	0
1	7TM	5	3352	D010300	expression_atlas	0
6	7TM	6	3356	D006976	expression_atlas	0
7	7TM	5	3356	D008607	expression_atlas	0
4	7TM	8	3356	D009765	expression_atlas	0
8	7TM	4	3357	D001714	expression_atlas	0
10	7TM	8	3357	D009765	expression_atlas	0
5	7TM	4	3358	D000544	expression_atlas	0
3	Ion Channel	5	3359	D010300	expression_atlas	0
4	Ion Channel	2	3359	D015212	expression_atlas	0
8	7TM	4	3363	D000544	expression_atlas	0
7	Enzyme_other	8	3373	D012871	expression_atlas	0
10	Enzyme_other	8	3373	D015658	expression_atlas	0
7	Receptor_other	2	3383	D003093	expression_atlas	1
9	Extracellular Ligand	8	3439	D003922	expression_atlas	0
7	Extracellular Ligand	5	3439	D009103	expression_atlas	0
9	Extracellular Ligand	8	3439	D011565	expression_atlas	0
1	Receptor_other	5	3454	D009103	expression_atlas	0
4	Extracellular Ligand	8	3458	D003922	expression_atlas	0
7	Extracellular Ligand	5	3458	D009103	expression_atlas	0
5	Extracellular Ligand	8	3458	D015658	expression_atlas	1
2	Ion Channel	6	348980	D001145	expression_atlas	0
4	Ion Channel	6	348980	D001281	expression_atlas	0
4	Kinase	8	3551	D003924	expression_atlas	0
7	Extracellular Ligand	8	3552	D006967	expression_atlas	0
1	Extracellular Ligand	8	3553	D006967	expression_atlas	0
8	Receptor_other	8	3554	D003924	expression_atlas	0
4	Receptor_other	6	3554	D029424	expression_atlas	0
10	Extracellular Ligand	8	3565	D006967	expression_atlas	0
4	Receptor_other	8	3566	D003876	expression_atlas	0
4	Receptor_other	8	3568	D001249	expression_atlas	0
10	Extracellular Ligand	5	3569	D009103	expression_atlas	0
2	Extracellular Ligand	8	3569	D011565	expression_atlas	1
1	7TM	8	3577	D001249	expression_atlas	0
5	7TM	2	3577	D003093	expression_atlas	1
6	7TM	2	3577	D003550	expression_atlas	0
7	7TM	8	3577	D011565	expression_atlas	0
7	7TM	6	3577	D029424	expression_atlas	0
3	7TM	2	3579	D003093	expression_atlas	1
9	7TM	8	3579	D011565	expression_atlas	1
8	Extracellular Ligand	1	3586	D001172	expression_atlas	0
10	Extracellular Ligand	5	3586	D009103	expression_atlas	0
6	Extracellular Ligand	8	3586	D011565	expression_atlas	0
10	Extracellular Ligand	1	3592	D001168	expression_atlas	0
10	Extracellular Ligand	1	3592	D001172	expression_atlas	0
3	Extracellular Ligand	2	3592	D003424	expression_atlas	0
8	Extracellular Ligand	5	3592	D009103	expression_atlas	0
10	Extracellular Ligand	8	3592	D011565	expression_atlas	0
1	Extracellular Ligand	2	3592	D015212	expression_atlas	0
8	Receptor_other	1	3593	D001168	expression_atlas	0
3	Receptor_other	1	3593	D001172	expression_atlas	0
3	Receptor_other	2	3593	D015212	expression_atlas	0
9	Receptor_other	8	3594	D015658	expression_atlas	0
3	Receptor_other	8	3595	D015658	expression_atlas	0
2	Extracellular Ligand	8	3596	D006967	expression_atlas	0
2	Receptor_other	8	3597	D003876	expression_atlas	0
5	Extracellular Ligand	2	3605	D003093	expression_atlas	0
7	Extracellular Ligand	5	3605	D009103	expression_atlas	0
5	Kinase	2	3654	D003093	expression_atlas	0
9	Kinase	2	3654	D003424	expression_atlas	0
6	Receptor_other	2	3673	D003093	expression_atlas	0
3	Receptor_other	2	3673	D003424	expression_atlas	0
3	Receptor_other	2	3674	D003424	expression_atlas	0
4	Receptor_other	8	3674	D013921	expression_atlas	0
2	Receptor_other	8	3676	D006967	expression_atlas	0
7	Receptor_other	2	3676	D043183	expression_atlas	0
9	Receptor_other	8	3684	D011014	expression_atlas	0
8	Receptor_other	2	3685	D003424	expression_atlas	0
8	Receptor_other	2	3688	D003093	expression_atlas	0
6	Receptor_other	8	3688	D006967	expression_atlas	0
10	Receptor_other	2	3688	D043183	expression_atlas	0
9	Receptor_other	2	3689	D003424	expression_atlas	1
3	Receptor_other	8	3689	D011014	expression_atlas	0
5	Receptor_other	2	3690	D003424	expression_atlas	0
6	Receptor_other	8	3690	D013921	expression_atlas	0
3	Receptor_other	2	3695	D043183	expression_atlas	0
7	Kinase	8	3716	D001249	expression_atlas	0
3	Kinase	2	3716	D003424	expression_atlas	0
4	Kinase	1	3716	D013167	expression_atlas	0
7	Kinase	2	3716	D015212	expression_atlas	0
1	Kinase	8	3717	D009190	expression_atlas	1
5	Kinase	8	3718	D001249	expression_atlas	0
5	Kinase	2	3718	D003424	expression_atlas	1
7	Kinase	8	3718	D008178	expression_atlas	0
4	Kinase	8	3718	D008180	expression_atlas	0
5	Kinase	1	3718	D013167	expression_atlas	1
6	Kinase	2	3718	D015212	expression_atlas	1
8	Transcriptional Factor	1	3725	D001172	expression_atlas	1
10	Transcriptional Factor	8	3725	D003876	expression_atlas	0
2	Transcriptional Factor	8	3725	D011565	expression_atlas	1
7	Ion Channel	5	3738	D009422	expression_atlas	0
6	Ion Channel	6	3741	D001281	expression_atlas	0
4	Ion Channel	6	3752	D001281	expression_atlas	0
7	Ion Channel	8	3764	D001249	expression_atlas	0
4	Ion Channel	6	3764	D002318	expression_atlas	1
7	Ion Channel	6	3764	D029424	expression_atlas	0
4	Ion Channel	6	3784	D001281	expression_atlas	0
4	Kinase	8	3791	D009190	expression_atlas	0
3	Kinase	1	3815	D001172	expression_atlas	0
7	Kinase	6	3815	D006976	expression_atlas	0
9	Kinase	8	3815	D009190	expression_atlas	0
2	Other	8	3837	D009190	expression_atlas	0
4	Other	8	3842	D009190	expression_atlas	0
2	Receptor_other	2	3949	D003550	expression_atlas	1
7	Enzyme_other	8	4023	D006526	expression_atlas	1
10	Protease	8	4057	D001249	expression_atlas	1
5	Kinase	1	4067	D001172	expression_atlas	0
3	Enzyme_other	5	4128	D010300	expression_atlas	0
3	7TM	8	4157	D000152	expression_atlas	0
10	7TM	8	4157	D003876	expression_atlas	0
8	7TM	8	4157	D003924	expression_atlas	0
1	7TM	8	4159	D003876	expression_atlas	0
1	7TM	8	4160	D003924	expression_atlas	0
2	7TM	8	4161	D000152	expression_atlas	0
7	Other	8	4170	D009190	expression_atlas	0
2	Kinase	8	4214	D011565	expression_atlas	0
8	Enzyme_other	5	43	D009422	expression_atlas	1
9	Enzyme_other	2	43	D015212	expression_atlas	0
9	Transcriptional Factor	2	4306	D015212	expression_atlas	0
7	Protease	6	4311	D002318	expression_atlas	0
9	Protease	6	4311	D006976	expression_atlas	0
7	Protease	5	4311	D009422	expression_atlas	1
5	Protease	5	4312	D009103	expression_atlas	0
1	Protease	2	4313	D003424	expression_atlas	1
3	Protease	8	4313	D006526	expression_atlas	0
10	Protease	8	4313	D012871	expression_atlas	1
5	Protease	8	4314	D006526	expression_atlas	1
8	Protease	8	4317	D006526	expression_atlas	0
9	Protease	8	4318	D006526	expression_atlas	0
8	Protease	5	4318	D009103	expression_atlas	0
6	Protease	8	4318	D012871	expression_atlas	1
5	Protease	8	4321	D006526	expression_atlas	0
2	Protease	8	4322	D006526	expression_atlas	0
7	Protease	8	4323	D006526	expression_atlas	0
1	Transporter	2	4363	D003424	expression_atlas	1
8	7TM	4	4543	D000544	expression_atlas	0
3	7TM	5	4543	D009103	expression_atlas	0
1	7TM	5	4543	D009422	expression_atlas	0
7	7TM	4	4544	D000544	expression_atlas	0
1	7TM	5	4544	D009103	expression_atlas	0
2	7TM	5	4544	D009422	expression_atlas	0
9	Other	2	4615	D003093	expression_atlas	0
4	Other	2	4615	D003424	expression_atlas	0
1	Kinase	6	4638	D002318	expression_atlas	1
2	Transcriptional Factor	4	468	D000544	expression_atlas	0
5	Transcriptional Factor	1	4790	D001168	expression_atlas	0
4	Transcriptional Factor	5	4790	D009422	expression_atlas	1
4	Transcriptional Factor	2	4790	D015212	expression_atlas	0
5	Extracellular Ligand	8	4852	D003924	expression_atlas	0
5	Protease	8	49	D015658	expression_atlas	0
1	Kinase	8	4914	D011565	expression_atlas	0
10	7TM	2	4985	D003424	expression_atlas	0
6	7TM	2	5021	D007248	expression_atlas	1
2	Enzyme_other	6	5053	D006973	expression_atlas	1
9	Enzyme_other	6	5053	D006976	expression_atlas	0
5	Other	1	5054	D001172	expression_atlas	0
8	Other	6	5054	D029424	expression_atlas	0
5	Receptor_other	1	51284	D001172	expression_atlas	0
4	Receptor_other	8	51284	D011565	expression_atlas	1
10	Receptor_other	1	51311	D001172	expression_atlas	0
10	Receptor_other	8	51311	D006526	expression_atlas	0
8	Receptor_other	8	51311	D008180	expression_atlas	0
5	Receptor_other	8	51311	D011565	expression_atlas	0
9	Enzyme_other	6	5136	D002318	expression_atlas	1
9	Enzyme_other	2	5138	D001471	expression_atlas	0
4	Enzyme_other	2	5138	D003424	expression_atlas	0
1	Enzyme_other	6	5139	D029424	expression_atlas	0
3	Enzyme_other	4	5141	D000544	expression_atlas	0
7	Enzyme_other	1	5141	D001168	expression_atlas	0
7	Enzyme_other	6	5141	D002318	expression_atlas	0
8	Enzyme_other	2	5141	D003093	expression_atlas	0
3	Enzyme_other	2	5141	D003424	expression_atlas	0
2	Enzyme_other	8	5141	D003920	expression_atlas	0
10	Enzyme_other	6	5141	D006973	expression_atlas	0
3	Enzyme_other	8	5141	D008178	expression_atlas	0
6	Enzyme_other	5	5141	D009103	expression_atlas	0
4	Enzyme_other	8	5141	D009190	expression_atlas	0
10	Enzyme_other	5	5141	D009422	expression_atlas	1
10	Enzyme_other	8	5141	D009765	expression_atlas	0
6	Enzyme_other	1	5141	D012507	expression_atlas	0
3	Enzyme_other	8	5141	D012871	expression_atlas	1
7	Enzyme_other	2	5141	D015212	expression_atlas	0
4	Enzyme_other	1	5142	D001168	expression_atlas	0
9	Enzyme_other	1	5142	D001172	expression_atlas	0
2	Enzyme_other	6	5142	D002318	expression_atlas	1
1	Enzyme_other	2	5142	D003093	expression_atlas	1
9	Enzyme_other	2	5142	D003424	expression_atlas	1
3	Enzyme_other	8	5142	D003920	expression_atlas	0
9	Enzyme_other	6	5142	D006973	expression_atlas	0
6	Enzyme_other	8	5142	D008178	expression_atlas	0
7	Enzyme_other	5	5142	D009103	expression_atlas	0
4	Enzyme_other	8	5142	D009190	expression_atlas	0
3	Enzyme_other	5	5142	D009422	expression_atlas	1
10	Enzyme_other	8	5142	D009765	expression_atlas	0
7	Enzyme_other	6	5142	D012140	expression_atlas	1
8	Enzyme_other	1	5142	D012507	expression_atlas	0
8	Enzyme_other	8	5142	D012871	expression_atlas	1
2	Enzyme_other	2	5142	D015212	expression_atlas	1
5	Enzyme_other	4	5143	D000544	expression_atlas	0
7	Enzyme_other	1	5143	D001168	expression_atlas	0
7	Enzyme_other	1	5143	D001172	expression_atlas	0
5	Enzyme_other	6	5143	D002318	expression_atlas	0
10	Enzyme_other	2	5143	D003093	expression_atlas	0
7	Enzyme_other	2	5143	D003424	expression_atlas	0
4	Enzyme_other	8	5143	D003920	expression_atlas	0
1	Enzyme_other	6	5143	D006973	expression_atlas	0
7	Enzyme_other	8	5143	D008178	expression_atlas	0
5	Enzyme_other	5	5143	D009103	expression_atlas	0
3	Enzyme_other	8	5143	D009190	expression_atlas	0
8	Enzyme_other	5	5143	D009422	expression_atlas	1
10	Enzyme_other	8	5143	D009765	expression_atlas	0
8	Enzyme_other	6	5143	D012140	expression_atlas	1
10	Enzyme_other	1	5143	D012507	expression_atlas	0
3	Enzyme_other	8	5143	D012871	expression_atlas	1
9	Enzyme_other	2	5143	D015212	expression_atlas	0
10	Enzyme_other	4	5144	D000544	expression_atlas	0
2	Enzyme_other	1	5144	D001168	expression_atlas	0
6	Enzyme_other	1	5144	D001172	expression_atlas	0
5	Enzyme_other	6	5144	D002318	expression_atlas	0
4	Enzyme_other	2	5144	D003093	expression_atlas	1
6	Enzyme_other	2	5144	D003424	expression_atlas	1
3	Enzyme_other	8	5144	D003920	expression_atlas	0
8	Enzyme_other	6	5144	D006973	expression_atlas	0
2	Enzyme_other	8	5144	D008178	expression_atlas	0
9	Enzyme_other	5	5144	D009103	expression_atlas	0
2	Enzyme_other	8	5144	D009190	expression_atlas	0
5	Enzyme_other	5	5144	D009422	expression_atlas	1
9	Enzyme_other	8	5144	D009765	expression_atlas	0
5	Enzyme_other	6	5144	D012140	expression_atlas	1
6	Enzyme_other	1	5144	D012507	expression_atlas	0
2	Enzyme_other	8	5144	D012871	expression_atlas	1
6	Enzyme_other	2	5144	D015212	expression_atlas	1
5	Extracellular Ligand	8	5155	D009190	expression_atlas	0
2	Kinase	6	5156	D006976	expression_atlas	0
2	Kinase	8	5156	D009190	expression_atlas	0
10	Kinase	1	5159	D001172	expression_atlas	0
10	Kinase	8	5290	D009190	expression_atlas	0
7	Kinase	1	5294	D001172	expression_atlas	1
3	Kinase	8	5294	D001249	expression_atlas	0
10	Ion Channel	5	5311	D010300	expression_atlas	0
9	7TM	8	53637	D001249	expression_atlas	0
4	7TM	8	53637	D003882	expression_atlas	0
7	7TM	5	53637	D020528	expression_atlas	0
9	Receptor_other	1	54106	D001172	expression_atlas	0
2	Receptor_other	8	54106	D011565	expression_atlas	0
7	Receptor_other	2	54106	D015212	expression_atlas	0
5	Enzyme_other	8	5422	D008180	expression_atlas	0
6	Enzyme_other	8	5422	D011565	expression_atlas	0
2	Transcriptional Factor	4	5465	D000544	expression_atlas	0
3	Transcriptional Factor	8	5465	D003922	expression_atlas	0
8	Transcriptional Factor	8	5465	D009765	expression_atlas	0
3	Transcriptional Factor	8	5467	D009765	expression_atlas	0
9	7TM	6	552	D006973	expression_atlas	0
1	7TM	6	553	D006973	expression_atlas	0
1	Kinase	8	5579	D011565	expression_atlas	1
9	Kinase	8	5580	D011565	expression_atlas	0
3	Kinase	8	5581	D011565	expression_atlas	0
2	Kinase	8	5583	D011565	expression_atlas	0
7	Kinase	8	5591	D009190	expression_atlas	0
5	Kinase	8	5594	D011565	expression_atlas	1
8	Kinase	8	5595	D011565	expression_atlas	0
10	Kinase	2	5599	D004715	expression_atlas	0
4	Kinase	2	5601	D004715	expression_atlas	0
3	Kinase	2	5602	D004715	expression_atlas	0
6	Kinase	1	5604	D001172	expression_atlas	0
1	Kinase	8	5604	D011565	expression_atlas	0
3	Kinase	1	5605	D001172	expression_atlas	0
1	Other	5	5618	D009103	expression_atlas	0
7	7TM	8	5724	D011565	expression_atlas	1
9	Enzyme_other	1	5728	D001172	expression_atlas	0
1	Enzyme_other	5	5728	D009103	expression_atlas	0
9	7TM	8	5729	D006949	expression_atlas	0
4	7TM	6	5729	D029424	expression_atlas	0
10	7TM	1	5731	D013167	expression_atlas	0
7	7TM	6	5739	D006973	expression_atlas	0
9	Enzyme_other	8	5742	D003924	expression_atlas	0
8	Enzyme_other	8	5742	D006949	expression_atlas	0
9	Enzyme_other	5	5742	D008659	expression_atlas	0
7	Enzyme_other	2	5742	D043183	expression_atlas	0
1	Enzyme_other	8	5743	D003924	expression_atlas	0
8	Enzyme_other	8	5743	D006949	expression_atlas	0
7	Enzyme_other	5	5743	D008659	expression_atlas	0
4	Enzyme_other	2	5743	D043183	expression_atlas	0
5	Ion Channel	6	57657	D001145	expression_atlas	0
9	Ion Channel	6	57657	D001281	expression_atlas	0
1	Kinase	8	5894	D009190	expression_atlas	0
5	Transcriptional Factor	2	5914	D003424	expression_atlas	1
10	Transcriptional Factor	2	5915	D003424	expression_atlas	0
5	7TM	1	59340	D005128	expression_atlas	1
2	7TM	6	59340	D012140	expression_atlas	0
1	Ion Channel	8	596	D009190	expression_atlas	0
10	Transcriptional Factor	2	5970	D015212	expression_atlas	0
7	Kinase	8	5979	D009190	expression_atlas	0
8	Ion Channel	6	610	D001145	expression_atlas	0
9	Ion Channel	6	610	D001281	expression_atlas	0
9	Enzyme_other	6	613	D006976	expression_atlas	0
2	Enzyme_other	8	613	D009190	expression_atlas	0
6	Kinase	8	6198	D009190	expression_atlas	0
8	Enzyme_other	4	6240	D000544	expression_atlas	0
10	Enzyme_other	8	6240	D008180	expression_atlas	0
1	Enzyme_other	8	6240	D011565	expression_atlas	1
9	Enzyme_other	4	6241	D000544	expression_atlas	0
1	Enzyme_other	8	6241	D008180	expression_atlas	0
5	Enzyme_other	8	6241	D011565	expression_atlas	1
2	Transcriptional Factor	8	6256	D003924	expression_atlas	0
3	Transcriptional Factor	8	6256	D011565	expression_atlas	0
3	Transcriptional Factor	8	6257	D003924	expression_atlas	0
3	Transcriptional Factor	8	6257	D011565	expression_atlas	0
8	Transcriptional Factor	8	6258	D003924	expression_atlas	0
6	Transcriptional Factor	8	6258	D011565	expression_atlas	1
4	Ion Channel	4	6331	D001714	expression_atlas	0
6	Ion Channel	8	6331	D009765	expression_atlas	0
7	Extracellular Ligand	5	6347	D009103	expression_atlas	0
6	Extracellular Ligand	8	6347	D011565	expression_atlas	1
9	Receptor_other	8	6401	D001249	expression_atlas	0
9	Receptor_other	2	6401	D003093	expression_atlas	1
4	Receptor_other	8	6401	D003876	expression_atlas	1
10	Receptor_other	8	6401	D011565	expression_atlas	1
1	Receptor_other	6	6401	D029424	expression_atlas	0
5	Receptor_other	8	6402	D001249	expression_atlas	0
9	Receptor_other	2	6402	D003424	expression_atlas	1
9	Receptor_other	8	6402	D003876	expression_atlas	0
2	Receptor_other	6	6402	D029424	expression_atlas	0
6	Receptor_other	8	6403	D001249	expression_atlas	0
5	Receptor_other	8	6403	D003876	expression_atlas	0
9	Receptor_other	8	6403	D011565	expression_atlas	1
6	Receptor_other	6	6403	D029424	expression_atlas	0
5	Extracellular Ligand	5	650	D008659	expression_atlas	0
8	Transporter	5	6530	D010300	expression_atlas	0
3	Transporter	2	6530	D043183	expression_atlas	0
3	Transporter	4	6531	D000544	expression_atlas	0
10	Transporter	4	6531	D001714	expression_atlas	0
2	Transporter	5	6531	D004827	expression_atlas	0
7	Transporter	8	6532	D009765	expression_atlas	0
5	Transporter	5	6532	D010300	expression_atlas	0
6	Extracellular Ligand	5	655	D008659	expression_atlas	0
9	Transporter	5	6557	D004827	expression_atlas	0
6	Transporter	5	6558	D004827	expression_atlas	0
5	Enzyme_other	5	6715	D007006	expression_atlas	0
2	Enzyme_other	5	6716	D007006	expression_atlas	0
3	Kinase	8	6795	D009190	expression_atlas	0
10	Kinase	8	6850	D008178	expression_atlas	0
2	Kinase	8	6850	D011565	expression_atlas	1
6	7TM	8	6865	D003876	expression_atlas	0
9	7TM	6	6865	D029424	expression_atlas	0
7	7TM	2	6869	D003424	expression_atlas	0
10	7TM	8	6869	D003876	expression_atlas	0
1	7TM	6	6915	D001145	expression_atlas	0
6	7TM	8	6915	D006949	expression_atlas	0
9	7TM	6	6915	D006976	expression_atlas	0
10	7TM	2	6915	D015212	expression_atlas	0
9	Enzyme_other	6	6916	D006976	expression_atlas	0
1	Enzyme_other	2	6916	D015212	expression_atlas	0
9	Receptor_other	8	6964	D006526	expression_atlas	0
5	Receptor_other	8	6965	D006526	expression_atlas	0
10	Kinase	8	7010	D009190	expression_atlas	0
2	Receptor_other	1	7097	D001172	expression_atlas	0
8	Receptor_other	2	7097	D003093	expression_atlas	1
4	Receptor_other	8	7097	D011565	expression_atlas	1
6	Receptor_other	1	7099	D001172	expression_atlas	1
9	Receptor_other	2	7099	D003093	expression_atlas	1
5	Receptor_other	8	7099	D011565	expression_atlas	0
9	Other	5	7114	D009103	expression_atlas	0
6	Extracellular Ligand	5	7124	D009103	expression_atlas	0
2	Receptor_other	1	7132	D001172	expression_atlas	0
3	Receptor_other	8	7132	D001249	expression_atlas	0
10	Receptor_other	2	7132	D003424	expression_atlas	0
5	Receptor_other	8	7132	D008178	expression_atlas	0
6	Receptor_other	2	7132	D011470	expression_atlas	0
4	Receptor_other	1	7132	D012507	expression_atlas	0
3	Receptor_other	5	7132	D020528	expression_atlas	0
5	Enzyme_other	2	7189	D003093	expression_atlas	0
3	Enzyme_other	2	7189	D003424	expression_atlas	0
6	7TM	8	729230	D015658	expression_atlas	0
9	Kinase	8	7297	D008180	expression_atlas	0
8	Kinase	8	7297	D011565	expression_atlas	0
4	Transcriptional Factor	5	7376	D008659	expression_atlas	1
5	Kinase	1	7535	D001172	expression_atlas	0
4	Ion Channel	5	775	D004827	expression_atlas	0
1	Ion Channel	8	775	D006949	expression_atlas	0
3	Receptor_other	8	7850	D003924	expression_atlas	0
2	Receptor_other	6	7850	D029424	expression_atlas	0
3	7TM	1	7852	D001172	expression_atlas	0
2	7TM	8	7852	D003924	expression_atlas	0
10	Protease	6	79258	D006976	expression_atlas	0
9	Enzyme_other	2	8654	D001471	expression_atlas	0
9	Enzyme_other	2	8654	D003424	expression_atlas	1
5	7TM	8	8698	D001249	expression_atlas	0
3	7TM	5	8698	D020528	expression_atlas	0
6	Protease	8	8722	D011565	expression_atlas	1
3	Receptor_other	8	8809	D011565	expression_atlas	0
3	7TM	4	8811	D000544	expression_atlas	0
3	7TM	8	8843	D006949	expression_atlas	0
7	7TM	8	887	D003922	expression_atlas	0
8	Receptor_other	2	941	D003424	expression_atlas	0
2	Receptor_other	2	942	D003424	expression_atlas	1
2	Transcriptional Factor	8	9971	D006526	expression_atlas	0
8	Enzyme_other	8	10846	D001249	expression_atlas	0
2	7TM	4	1128	D001714	expression_atlas	0
8	7TM	2	1128	D003093	expression_atlas	0
2	7TM	2	1128	D003424	expression_atlas	0
1	7TM	2	1128	D010195	expression_atlas	0
10	7TM	2	1128	D043183	expression_atlas	0
2	7TM	4	1129	D001714	expression_atlas	0
10	7TM	2	1129	D003093	expression_atlas	0
2	7TM	2	1129	D003424	expression_atlas	0
5	7TM	2	1129	D010195	expression_atlas	0
8	7TM	2	1129	D043183	expression_atlas	0
8	7TM	4	1131	D001714	expression_atlas	0
5	7TM	2	1131	D003093	expression_atlas	1
6	7TM	2	1131	D003424	expression_atlas	1
9	7TM	2	1131	D010195	expression_atlas	0
8	7TM	2	1131	D011470	expression_atlas	0
3	7TM	2	1131	D043183	expression_atlas	0
9	7TM	4	1132	D001714	expression_atlas	0
5	7TM	2	1132	D003093	expression_atlas	0
7	7TM	2	1132	D003424	expression_atlas	0
2	7TM	2	1132	D010195	expression_atlas	0
1	7TM	2	1132	D043183	expression_atlas	0
10	7TM	8	1241	D011565	expression_atlas	1
10	7TM	6	134	D012140	expression_atlas	1
3	7TM	6	134	D029424	expression_atlas	0
8	7TM	6	135	D012140	expression_atlas	0
2	Kinase	8	1432	D000152	expression_atlas	0
5	7TM	1	146	D002386	expression_atlas	0
6	7TM	6	146	D006973	expression_atlas	0
5	7TM	1	147	D002386	expression_atlas	0
5	7TM	6	147	D006973	expression_atlas	0
3	7TM	4	148	D001714	expression_atlas	0
8	7TM	1	148	D002386	expression_atlas	0
8	7TM	6	151	D006973	expression_atlas	0
5	7TM	6	152	D006973	expression_atlas	0
7	7TM	6	154	D001145	expression_atlas	0
4	7TM	6	154	D001281	expression_atlas	0
8	7TM	6	155	D006973	expression_atlas	0
8	Enzyme_other	8	1558	D006949	expression_atlas	0
2	Protease	8	1803	D003922	expression_atlas	0
6	Protease	8	1803	D006949	expression_atlas	0
5	Protease	5	1808	D004827	expression_atlas	0
5	7TM	4	1812	D001714	expression_atlas	0
9	7TM	4	1812	D003704	expression_atlas	0
7	7TM	8	1812	D003924	expression_atlas	0
6	7TM	5	1812	D010300	expression_atlas	0
3	7TM	4	1813	D001714	expression_atlas	0
2	7TM	4	1813	D003704	expression_atlas	0
9	7TM	8	1813	D003924	expression_atlas	0
1	7TM	2	1813	D007247	expression_atlas	0
4	7TM	4	1814	D001714	expression_atlas	0
1	7TM	4	1815	D001714	expression_atlas	0
5	7TM	8	185	D006949	expression_atlas	0
7	Transcriptional Factor	2	2099	D004715	expression_atlas	0
9	Protease	2	2147	D010195	expression_atlas	0
1	Protease	2	2159	D010195	expression_atlas	0
2	Protease	8	2159	D013921	expression_atlas	0
5	Other	6	2243	D003327	expression_atlas	0
2	Other	6	2244	D003327	expression_atlas	0
5	Other	6	2266	D003327	expression_atlas	0
8	Ion Channel	5	2554	D004827	expression_atlas	0
5	Ion Channel	5	2554	D009422	expression_atlas	1
1	Ion Channel	5	2555	D004827	expression_atlas	0
4	Ion Channel	5	2555	D009422	expression_atlas	1
7	Ion Channel	5	2556	D004827	expression_atlas	0
6	Ion Channel	5	2556	D009422	expression_atlas	1
4	Ion Channel	5	2558	D004827	expression_atlas	0
8	Ion Channel	5	2558	D009422	expression_atlas	1
1	Enzyme_other	2	279	D010195	expression_atlas	0
10	Ion Channel	8	2902	D011014	expression_atlas	0
3	Enzyme_other	8	3156	D003924	expression_atlas	0
2	Enzyme_other	6	3156	D006973	expression_atlas	0
3	7TM	4	3269	D001714	expression_atlas	0
2	7TM	4	3350	D001714	expression_atlas	0
10	7TM	4	3352	D001714	expression_atlas	0
1	7TM	4	3355	D001714	expression_atlas	0
8	7TM	4	3356	D000544	expression_atlas	0
4	7TM	4	3356	D001714	expression_atlas	0
6	7TM	6	3356	D006973	expression_atlas	0
4	7TM	2	3357	D007247	expression_atlas	0
4	7TM	5	3357	D010300	expression_atlas	0
1	7TM	4	3358	D001714	expression_atlas	0
3	7TM	6	3358	D006973	expression_atlas	0
2	Ion Channel	4	3359	D001714	expression_atlas	0
9	7TM	4	3362	D001714	expression_atlas	0
6	7TM	4	3363	D001714	expression_atlas	0
6	Protease	2	354	D010195	expression_atlas	0
10	Receptor_other	8	3570	D011565	expression_atlas	0
8	Transcriptional Factor	8	367	D000152	expression_atlas	0
2	Receptor_other	8	3674	D006402	expression_atlas	1
2	Receptor_other	2	3676	D003093	expression_atlas	0
3	Receptor_other	2	3676	D003424	expression_atlas	0
10	Receptor_other	5	3676	D020528	expression_atlas	0
6	Receptor_other	2	3688	D003424	expression_atlas	0
10	Receptor_other	5	3688	D020528	expression_atlas	0
8	Receptor_other	8	3690	D006402	expression_atlas	0
7	Receptor_other	2	3695	D003093	expression_atlas	0
6	Receptor_other	2	3695	D003424	expression_atlas	0
1	Receptor_other	5	3695	D020528	expression_atlas	0
9	Kinase	1	3716	D015535	expression_atlas	0
10	Kinase	1	3717	D001172	expression_atlas	1
4	Kinase	1	3718	D001172	expression_atlas	0
7	Kinase	8	3718	D011565	expression_atlas	0
3	Kinase	1	3718	D015535	expression_atlas	0
1	Ion Channel	8	3767	D003920	expression_atlas	0
5	Ion Channel	8	3767	D003924	expression_atlas	0
6	Enzyme_other	2	4023	D010195	expression_atlas	0
6	Enzyme_other	8	4282	D001249	expression_atlas	0
7	Enzyme_other	4	43	D003704	expression_atlas	0
10	Transcriptional Factor	8	4306	D000152	expression_atlas	0
9	Other	8	462	D013921	expression_atlas	0
1	Transporter	1	495	D001172	expression_atlas	0
10	Transporter	1	495	D013167	expression_atlas	0
9	7TM	2	4985	D043183	expression_atlas	0
4	7TM	8	4986	D001327	expression_atlas	0
4	7TM	2	4986	D003424	expression_atlas	0
1	7TM	5	4986	D009103	expression_atlas	0
7	7TM	8	4986	D009765	expression_atlas	0
1	7TM	8	4986	D015658	expression_atlas	0
6	7TM	8	4988	D001327	expression_atlas	0
3	7TM	2	4988	D003424	expression_atlas	0
7	7TM	5	4988	D009103	expression_atlas	0
3	7TM	8	4988	D009765	expression_atlas	0
6	7TM	8	4988	D015658	expression_atlas	0
8	7TM	2	4988	D043183	expression_atlas	0
3	Enzyme_other	8	50940	D001249	expression_atlas	0
4	Enzyme_other	8	5141	D011565	expression_atlas	0
5	Enzyme_other	1	5141	D015535	expression_atlas	1
1	Enzyme_other	8	5142	D001249	expression_atlas	0
4	Enzyme_other	8	5142	D003876	expression_atlas	0
6	Enzyme_other	8	5142	D011565	expression_atlas	1
5	Enzyme_other	1	5142	D015535	expression_atlas	0
2	Enzyme_other	6	5142	D029424	expression_atlas	0
3	Enzyme_other	8	5143	D001249	expression_atlas	0
5	Enzyme_other	8	5143	D003876	expression_atlas	0
6	Enzyme_other	8	5143	D011565	expression_atlas	1
4	Enzyme_other	1	5143	D015535	expression_atlas	0
8	Enzyme_other	6	5143	D029424	expression_atlas	0
8	Enzyme_other	8	5144	D001249	expression_atlas	0
10	Enzyme_other	8	5144	D003876	expression_atlas	0
1	Enzyme_other	8	5144	D011565	expression_atlas	0
3	Enzyme_other	1	5144	D015535	expression_atlas	0
1	Enzyme_other	6	5144	D029424	expression_atlas	0
3	Protease	2	5340	D010195	expression_atlas	0
6	Enzyme_other	8	5422	D009190	expression_atlas	0
6	Enzyme_other	8	5423	D009190	expression_atlas	0
8	Transcriptional Factor	8	5468	D006949	expression_atlas	0
8	7TM	1	552	D004700	expression_atlas	1
10	7TM	2	552	D007247	expression_atlas	0
4	7TM	1	553	D004700	expression_atlas	0
10	7TM	1	5731	D001172	expression_atlas	0
6	Enzyme_other	8	5742	D000152	expression_atlas	0
2	Enzyme_other	1	5742	D001168	expression_atlas	0
6	Enzyme_other	1	5742	D001172	expression_atlas	0
8	Enzyme_other	1	5742	D002386	expression_atlas	0
6	Enzyme_other	2	5742	D003093	expression_atlas	0
6	Enzyme_other	2	5742	D003424	expression_atlas	0
3	Enzyme_other	8	5742	D003876	expression_atlas	0
2	Enzyme_other	1	5742	D005128	expression_atlas	0
3	Enzyme_other	6	5742	D006973	expression_atlas	0
2	Enzyme_other	10	5742	D010518	expression_atlas	0
2	Enzyme_other	8	5742	D011014	expression_atlas	0
6	Enzyme_other	8	5742	D011565	expression_atlas	1
8	Enzyme_other	1	5742	D013167	expression_atlas	0
7	Enzyme_other	8	5742	D014376	expression_atlas	0
9	Enzyme_other	2	5742	D015212	expression_atlas	0
6	Enzyme_other	8	5743	D000152	expression_atlas	0
6	Enzyme_other	2	5743	D003093	expression_atlas	1
6	Enzyme_other	2	5743	D003424	expression_atlas	1
9	Enzyme_other	8	5743	D003876	expression_atlas	0
3	Enzyme_other	6	5743	D006973	expression_atlas	0
9	Enzyme_other	10	5743	D010518	expression_atlas	0
10	Enzyme_other	8	5743	D011014	expression_atlas	0
4	Enzyme_other	8	5743	D011565	expression_atlas	1
3	Enzyme_other	8	5743	D014376	expression_atlas	1
9	Enzyme_other	2	5743	D015212	expression_atlas	1
8	Enzyme_other	4	590	D000544	expression_atlas	0
[truncated: 36,159 more rows]
