# Supplementary material for: Predicting clinically promising therapeutic hypotheses using tensor factorization
Source: BMC Bioinformatics. 2019 Feb 8;20:69. doi: 10.1186/s12859-019-2664-1 (PMC6368709; doi:10.1186/s12859-019-2664-1)
Supplement: Supplementary file 3 — Target-only attribute data file. (ZIP 5 kb) [file 12859_2019_2664_MOESM3_ESM.zip]

Archive with 1 entries (1 files):
- Additional File 3.csv
