# Supplementary material for: Predicting clinically promising therapeutic hypotheses using tensor factorization
Source: BMC Bioinformatics. 2019 Feb 8;20:69. doi: 10.1186/s12859-019-2664-1 (PMC6368709; doi:10.1186/s12859-019-2664-1)
Supplement: Supplementary file 4 — Results of benchmark experiments. (XLSX 11 kb) [file 12859_2019_2664_MOESM4_ESM.xlsx]

## Sheet: Additional File 4-1
Validation Type	Model	AUROC	AUPRC	F1	Precision@30	Recall@30
Standard
	Linear regression	0.67±0.02	0.5±0.03	0.33±0.05	0.75±0.11	0.11±0
	LASSO	0.66±0.02	0.49±0.04	0.52±0.03	1±0	0.14±0
	Gradient Boosted Machine	0.73±0.02	0.58±0.03	0.57±0.02	1±0	0.14±0
	Random Forest	0.72±0.02	0.57±0.03	0.47±0.03	0.99±0.03	0.14±0
	SVM (RBF kernel)	0.69±0.02	0.52±0.03	0.39±0.04	0.9±0.11	0.13±0
	SVM (Linear kernel)	0.55±0.03	0.39±0.03	NA	0.16±0.09	0.02±0.01
	Matrix Factorization	0.83±0.02	0.77±0.02	0.67±0.02	1±0	0.14±0
	Bayesian Tensor Factorization	0.82±0.02	0.71±0.03	0.62±0.03	1±0	0.14±0
TargetClass
	Linear regression	0.62±0.05	0.42±0.11	0.2±0.13	0.45±0.34	0.1±0.03
	LASSO	0.63±0.05	0.42±0.11	0.39±0.15	0.73±0.26	0.16±0.05
	Gradient Boosted Machine	0.62±0.06	0.44±0.12	0.38±0.13	0.64±0.29	0.14±0.05
	Random Forest	0.61±0.07	0.42±0.11	NA	0.59±0.32	0.13±0.04
	SVM (RBF kernel)	0.56±0.06	0.37±0.11	0.21±0.12	0.54±0.3	0.12±0.04
	SVM (Linear kernel)	0.56±0.06	0.39±0.12	NA	0.12±0.09	0.02±0.02
	Matrix Factorization	0.47±0.05	0.29±0.12	0.38±0.12	0.68±0.32	0.14±0.06
	Bayesian Tensor Factorization	0.63±0.09	0.45±0.16	0.36±0.16	0.71±0.31	0.15±0.04
DiseaseCluster
	Linear regression	0.62±0.07	0.46±0.09	0.29±0.07	0.69±0.34	0.11±0.06
	LASSO	0.61±0.08	0.45±0.1	0.48±0.08	0.84±0.32	0.17±0.13
	Gradient Boosted Machine	0.65±0.04	0.5±0.08	0.5±0.06	0.87±0.28	0.21±0.15
	Random Forest	0.63±0.03	0.47±0.05	0.38±0.06	0.77±0.33	0.15±0.09
	SVM (RBF kernel)	0.61±0.03	0.45±0.06	0.29±0.07	0.64±0.33	0.11±0.08
	SVM (Linear kernel)	0.55±0.05	0.39±0.05	NA	0.08±0.08	0.01±0.01
	Matrix Factorization	0.51±0.01	0.36±0.06	NA	0.63±0.48	0.13±0.11
	Bayesian Tensor Factorization	0.73±0.05	0.58±0.09	0.53±0.09	0.87±0.29	0.21±0.15
Best peformance is highlighted in bold face.
F1, Precision@30, Recall@30 are calculated using a threshold of 0.5
NA is due to that the performance can't be calculated since all values are predicted as one class by using 0.5 theshold
